# Supplementary material for: Paracoccus kondratievae produces poly(3‐hydroxybutyrate) under elevated temperature conditions
Source: Environ Microbiol Rep. 2024 Jun 5;16(3):e13260. doi: 10.1111/1758-2229.13260 (PMC11150862; doi:10.1111/1758-2229.13260)
Supplement: Supplementary file 2 — Data S2. Supporting Information. [file EMI4-16-e13260-s002.xlsx]

## Sheet: Dataset S1
Supplementary Dataset S1. Raw data from mass spectrometry analysis of granules extracted from P. kondratievae.
Protein IDs	iBAQ Shotgun 1	Relative_abundance	Fasta headers	Mol weight kDa
WP_010399953.1;QFQ88734.1;GLK65497.1	22470000000	0.25	WP_010399953.1 MULTISPECIES: phasin family protein [Paracoccus];QFQ88734.1 Phasin [Paracoccus kondratievae];GLK65497.1 phasin [Paracoccus kondratievae]	16.025
WP_271180369.1;GLK66243.1;WP_152367298.1;QFQ87926.1	7703000000	0.09	WP_271180369.1 porin [Paracoccus kondratievae];GLK66243.1 porin [Paracoccus kondratievae];WP_152367298.1 porin [Paracoccus kondratievae];QFQ87926.1 porin [Paracoccus kondratievae]	35.005
WP_139824634.1;QFQ88736.1;GLK65499.1	2166500000	0.02	WP_139824634.1 MULTISPECIES: polyhydroxyalkanoate depolymerase [Paracoccus];QFQ88736.1 polyhydroxyalkanoate depolymerase [Paracoccus kondratievae];GLK65499.1 polyhydroxyalkanoate depolymerase [Paracoccus kondratievae]	49.811
WP_010392096.1;GLK66179.1;WP_152366436.1;QFQ85964.1	1863000000	0.02	WP_010392096.1 MULTISPECIES: transcription termination factor Rho [Paracoccus];GLK66179.1 transcription termination factor Rho [Paracoccus kondratievae];WP_152366436.1 transcription termination factor Rho [Paracoccus kondratievae];QFQ85964.1 transcription	47.336
WP_010393906.1;QFQ89400.1;GLK63314.1	1504300000	0.02	WP_010393906.1 MULTISPECIES: DUF883 family protein [Paracoccus];QFQ89400.1 DUF883 family protein [Paracoccus kondratievae];GLK63314.1 hypothetical protein GCM10017635_07840 [Paracoccus kondratievae]	15.879
WP_085501825.1;QFQ88460.1;GLK64782.1	1363900000	0.02	WP_085501825.1 MULTISPECIES: SCO family protein [Paracoccus];QFQ88460.1 SCO family protein [Paracoccus kondratievae];GLK64782.1 hypothetical protein GCM10017635_22530 [Paracoccus kondratievae]	22.39
WP_010398727.1;QFQ86162.1;GLK62863.1	1341300000	0.02	WP_010398727.1 MULTISPECIES: 30S ribosomal protein S21 [Paracoccaceae];QFQ86162.1 30S ribosomal protein S21 [Paracoccus kondratievae];GLK62863.1 30S ribosomal protein S21 [Paracoccus kondratievae]	8.0124
WP_010400239.1;QFQ87559.1;GLK66014.1	1273600000	0.01	WP_010400239.1 MULTISPECIES: 50S ribosomal protein L16 [Paracoccus];QFQ87559.1 50S ribosomal protein L16 [Paracoccus kondratievae];GLK66014.1 50S ribosomal protein L16 [Paracoccus kondratievae]	15.711
WP_010392528.1;GLK63998.1;WP_152366985.1;QFQ87222.1	1174200000	0.01	WP_010392528.1 MULTISPECIES: imidazoleglycerol-phosphate dehydratase HisB [Paracoccus];GLK63998.1 imidazoleglycerol-phosphate dehydratase [Paracoccus kondratievae];WP_152366985.1 imidazoleglycerol-phosphate dehydratase HisB [Paracoccus kondratievae];QFQ872	21.51
QFQ88599.1;GLK63848.1;WP_227493512.1;WP_240547635.1	1155100000	0.01	QFQ88599.1 antibiotic ABC transporter [Paracoccus kondratievae];GLK63848.1 antifreeze protein, type I [Paracoccus kondratievae];WP_227493512.1 MULTISPECIES: antibiotic ABC transporter [Paracoccus];WP_240547635.1 MULTISPECIES: antibiotic ABC transporter [Pa	11.637
WP_010396271.1;QFQ88203.1;GLK65979.1	887370000	0.01	WP_010396271.1 MULTISPECIES: OmpW family outer membrane protein [Paracoccus];QFQ88203.1 outer membrane beta-barrel protein [Paracoccus kondratievae];GLK65979.1 membrane protein [Paracoccus kondratievae]	21.696
WP_010394062.1;QFQ89328.1;GLK63239.1	866480000	0.01	WP_010394062.1 MULTISPECIES: OmpA family protein [Paracoccus];QFQ89328.1 OmpA family protein [Paracoccus kondratievae];GLK63239.1 membrane protein [Paracoccus kondratievae]	22.824
WP_010400246.1;QFQ87553.1;GLK66020.1	707670000	0.01	WP_010400246.1 MULTISPECIES: 30S ribosomal protein S14 [Paracoccus];QFQ87553.1 30S ribosomal protein S14 [Paracoccus kondratievae];GLK66020.1 30S ribosomal protein S14 [Paracoccus kondratievae]	11.848
WP_010399951.1;QFQ88733.1;GLK65496.1	704840000	0.01	WP_010399951.1 MULTISPECIES: polyhydroxyalkanoate synthesis repressor PhaR [Paracoccus];QFQ88733.1 polyhydroxyalkanoate synthesis repressor PhaR [Paracoccus kondratievae];GLK65496.1 polyhydroxyalkanoate synthesis repressor PhaR [Paracoccus kondratievae]	22.113
WP_152367379.1;QFQ88102.1;GLK65651.1	688740000	0.01	WP_152367379.1 DUF481 domain-containing protein [Paracoccus kondratievae];QFQ88102.1 DUF481 domain-containing protein [Paracoccus kondratievae];GLK65651.1 salt-stress induced outer membrane protein [Paracoccus kondratievae]	33.995
WP_010395873.1;QFQ87381.1;GLK63878.1	660580000	0.01	WP_010395873.1 MULTISPECIES: NADP-specific glutamate dehydrogenase [Paracoccus];QFQ87381.1 NADP-specific glutamate dehydrogenase [Paracoccus kondratievae];GLK63878.1 glutamate dehydrogenase [Paracoccus kondratievae]	49.528
WP_271179492.1;GLK63895.1;WP_152367069.1;QFQ87365.1	612420000	0.01	WP_271179492.1 pyruvate dehydrogenase complex dihydrolipoamide acetyltransferase [Paracoccus kondratievae];GLK63895.1 acetyltransferase component of pyruvate dehydrogenase complex [Paracoccus kondratievae];WP_152367069.1 pyruvate dehydrogenase complex dihy	45.251
WP_010400253.1;QFQ87549.1;GLK66024.1	554660000	0.01	WP_010400253.1 MULTISPECIES: 30S ribosomal protein S5 [Paracoccus];QFQ87549.1 30S ribosomal protein S5 [Paracoccus kondratievae];GLK66024.1 30S ribosomal protein S5 [Paracoccus kondratievae]	20.487
WP_010400238.1;QFQ87560.1;GLK66013.1	547450000	0.01	WP_010400238.1 MULTISPECIES: 30S ribosomal protein S3 [Paracoccus];QFQ87560.1 30S ribosomal protein S3 [Paracoccus kondratievae];GLK66013.1 30S ribosomal protein S3 [Paracoccus kondratievae]	27.018
QFQ87570.1;WP_010399029.1;GLK65376.1	541970000	0.01	QFQ87570.1 30S ribosomal protein S12 [Paracoccus kondratievae];WP_010399029.1 MULTISPECIES: 30S ribosomal protein S12 [Paracoccaceae];GLK65376.1 30S ribosomal protein S12 [Paracoccus kondratievae]	14.176
WP_010395743.1;QFQ87276.1;GLK63938.1	536710000	0.01	WP_010395743.1 MULTISPECIES: hypothetical protein [Paracoccus];QFQ87276.1 hypothetical protein F8A10_07470 [Paracoccus kondratievae];GLK63938.1 hypothetical protein GCM10017635_14090 [Paracoccus kondratievae]	14.895
WP_010398741.1;QFQ86156.1;GLK62870.1	508700000	0.01	WP_010398741.1 MULTISPECIES: 50S ribosomal protein L35 [Paracoccus];QFQ86156.1 50S ribosomal protein L35 [Paracoccus kondratievae];GLK62870.1 50S ribosomal protein L35 [Paracoccus kondratievae]	7.3618
WP_040602027.1;WP_152366830.1;QFQ86838.1;GLK63570.1	501130000	0.01	WP_040602027.1 MULTISPECIES: DUF4167 domain-containing protein [Paracoccus];WP_152366830.1 DUF4167 domain-containing protein [Paracoccus kondratievae];QFQ86838.1 DUF4167 domain-containing protein [Paracoccus kondratievae]	32.368
WP_010393946.1;QFQ89384.1;GLK63298.1	497560000	0.01	WP_010393946.1 MULTISPECIES: H-NS histone family protein [Paracoccus];QFQ89384.1 H-NS histone family protein [Paracoccus kondratievae];GLK63298.1 trans-acting regulatory protein hvrA [Paracoccus kondratievae]	11.887
WP_085501861.1;QFQ88388.1;GLK64858.1	494970000	0.01	WP_085501861.1 MULTISPECIES: F0F1 ATP synthase subunit alpha [Paracoccus];QFQ88388.1 F0F1 ATP synthase subunit alpha [Paracoccus kondratievae];GLK64858.1 ATP synthase subunit alpha [Paracoccus kondratievae]	55.103
WP_010395688.1;QFQ87543.1;GLK66031.1	486790000	0.01	WP_010395688.1 MULTISPECIES: 30S ribosomal protein S11 [Paracoccus];QFQ87543.1 30S ribosomal protein S11 [Paracoccus kondratievae];GLK66031.1 30S ribosomal protein S11 [Paracoccus kondratievae]	13.866
QFQ87944.1;WP_029371213.1;GLK66224.1	480110000	0.01	QFQ87944.1 H-NS histone family protein [Paracoccus kondratievae];WP_029371213.1 MULTISPECIES: H-NS histone family protein [Paracoccus];GLK66224.1 trans-acting regulatory protein hvrA [Paracoccus kondratievae]	11.542
GLK65666.1	479370000	0.01	GLK65666.1 hypothetical protein GCM10017635_31430 [Paracoccus kondratievae]	9.5459
WP_010396066.1;QFQ88386.1;GLK64860.1	469450000	0.01	WP_010396066.1 MULTISPECIES: F0F1 ATP synthase subunit beta [Paracoccus];QFQ88386.1 F0F1 ATP synthase subunit beta [Paracoccus kondratievae];GLK64860.1 ATP synthase subunit beta 1 [Paracoccus kondratievae]	50.233
WP_010391962.1;QFQ87924.1;GLK66246.1	463950000	0.01	WP_010391962.1 MULTISPECIES: 30S ribosomal protein S15 [Paracoccus];QFQ87924.1 30S ribosomal protein S15 [Paracoccus kondratievae];GLK66246.1 30S ribosomal protein S15 [Paracoccus kondratievae]	10.22
WP_010400235.1;QFQ87563.1;GLK66010.1	432190000	0	WP_010400235.1 MULTISPECIES: 50S ribosomal protein L2 [Paracoccus];QFQ87563.1 50S ribosomal protein L2 [Paracoccus kondratievae];GLK66010.1 50S ribosomal protein L2 [Paracoccus kondratievae]	30.369
WP_152368263.1;WP_010397555.1;QFQ89633.1;GLK64596.1	428690000	0	WP_152368263.1 TonB-dependent receptor [Paracoccus kondratievae];WP_010397555.1 MULTISPECIES: TonB-dependent receptor [Paracoccus];QFQ89633.1 TonB-dependent receptor (plasmid) [Paracoccus kondratievae];GLK64596.1 ligand-gated channel protein [Paracoccus ko	74.787
WP_152367068.1;QFQ87364.1;GLK63896.1	428400000	0	WP_152367068.1 pyruvate dehydrogenase complex E1 component subunit beta [Paracoccus kondratievae];QFQ87364.1 pyruvate dehydrogenase complex E1 component subunit beta [Paracoccus kondratievae];GLK63896.1 pyruvate dehydrogenase complex E1 component subunit b	48.647
WP_010392481.1;QFQ87189.1;GLK64035.1	418970000	0	WP_010392481.1 MULTISPECIES: 30S ribosomal protein S4 [Paracoccus];QFQ87189.1 30S ribosomal protein S4 [Paracoccus kondratievae];GLK64035.1 30S ribosomal protein S4 [Paracoccus kondratievae]	23.724
WP_010395856.1;QFQ87374.1;GLK63886.1	406800000	0	WP_010395856.1 MULTISPECIES: 30S ribosomal protein S16 [Paracoccus];QFQ87374.1 30S ribosomal protein S16 [Paracoccus kondratievae];GLK63886.1 hypothetical protein GCM10017635_13570 [Paracoccus kondratievae]	13.78
WP_029371934.1;QFQ87544.1;GLK66030.1	400020000	0	WP_029371934.1 MULTISPECIES: 30S ribosomal protein S13 [Paracoccus];QFQ87544.1 30S ribosomal protein S13 [Paracoccus kondratievae];GLK66030.1 30S ribosomal protein S13 [Paracoccus kondratievae]	13.63
WP_085502057.1;QFQ87816.1;GLK66361.1	394230000	0	WP_085502057.1 MULTISPECIES: hypothetical protein [Paracoccus];QFQ87816.1 hypothetical protein F8A10_10450 [Paracoccus kondratievae];GLK66361.1 hypothetical protein GCM10017635_38380 [Paracoccus kondratievae]	11.77
QFQ88064.1;WP_010395634.1;GLK66055.1	384010000	0	QFQ88064.1 L,D-transpeptidase family protein [Paracoccus kondratievae];WP_010395634.1 MULTISPECIES: L,D-transpeptidase [Paracoccus];GLK66055.1 hypothetical protein GCM10017635_35320 [Paracoccus kondratievae]	25.532
WP_010395829.1;QFQ87363.1;GLK63897.1	361800000	0	WP_010395829.1 MULTISPECIES: pyruvate dehydrogenase (acetyl-transferring) E1 component subunit alpha [Paracoccus];QFQ87363.1 pyruvate dehydrogenase (acetyl-transferring) E1 component subunit alpha [Paracoccus kondratievae];GLK63897.1 pyruvate dehydrogenase	37.372
WP_010393850.1;QFQ88097.1;GLK63338.1	351030000	0	WP_010393850.1 MULTISPECIES: preprotein translocase subunit YajC [Paracoccus];QFQ88097.1 preprotein translocase subunit YajC [Paracoccus kondratievae];GLK63338.1 preprotein translocase subunit YajC [Paracoccus kondratievae]	11.707
WP_010400244.1;QFQ87555.1;GLK66018.1	347210000	0	WP_010400244.1 MULTISPECIES: 50S ribosomal protein L24 [Paracoccus];QFQ87555.1 50S ribosomal protein L24 [Paracoccus kondratievae];GLK66018.1 50S ribosomal protein L24 [Paracoccus kondratievae]	10.891
WP_010393070.1;QFQ86342.1;GLK62608.1	345680000	0	WP_010393070.1 MULTISPECIES: hypothetical protein [Paracoccus];QFQ86342.1 hypothetical protein F8A10_02200 [Paracoccus kondratievae];GLK62608.1 hypothetical protein GCM10017635_00760 [Paracoccus kondratievae]	11.428
WP_010394561.1;QFQ89229.1;GLK65059.1	345120000	0	WP_010394561.1 MULTISPECIES: META domain-containing protein [Paracoccus];QFQ89229.1 META domain-containing protein [Paracoccus kondratievae];GLK65059.1 hypothetical protein GCM10017635_25300 [Paracoccus kondratievae]	14.268
WP_029372019.1;QFQ88154.1;GLK65928.1	340800000	0	WP_029372019.1 MULTISPECIES: hypothetical protein [Paracoccus];QFQ88154.1 hypothetical protein F8A10_11580 [Paracoccus kondratievae];GLK65928.1 hypothetical protein GCM10017635_34050 [Paracoccus kondratievae]	7.2223
WP_271180130.1;GLK65533.1;WP_152367210.1;QFQ87713.1	335480000	0	WP_271180130.1 bifunctional glutamate N-acetyltransferase/amino-acid acetyltransferase ArgJ [Paracoccus kondratievae];GLK65533.1 arginine biosynthesis bifunctional protein ArgJ [Paracoccus kondratievae];WP_152367210.1 bifunctional glutamate N-acetyltransfe	48.339
WP_271179491.1;GLK63889.1;WP_010395848.1;QFQ87371.1	310590000	0	WP_271179491.1 50S ribosomal protein L19 [Paracoccus kondratievae];GLK63889.1 50S ribosomal protein L19 [Paracoccus kondratievae];WP_010395848.1 MULTISPECIES: 50S ribosomal protein L19 [Paracoccus];QFQ87371.1 50S ribosomal protein L19 [Paracoccus kondratie	14.123
WP_152366663.1;QFQ86530.1;GLK63046.1	308550000	0	WP_152366663.1 TonB-dependent receptor [Paracoccus kondratievae];QFQ86530.1 TonB-dependent receptor [Paracoccus kondratievae];GLK63046.1 ligand-gated channel protein [Paracoccus kondratievae]	78.18
WP_010396156.1;QFQ88153.1;GLK65927.1	299130000	0	WP_010396156.1 MULTISPECIES: hypothetical protein [Paracoccus];QFQ88153.1 hypothetical protein F8A10_11575 [Paracoccus kondratievae];GLK65927.1 hypothetical protein GCM10017635_34040 [Paracoccus kondratievae]	7.6626
WP_152367214.1;WP_010393495.1;QFQ87726.1;GLK65547.1	291470000	0	WP_152367214.1 TonB-dependent receptor [Paracoccus kondratievae];WP_010393495.1 MULTISPECIES: TonB-dependent receptor [Paracoccus];QFQ87726.1 TonB-dependent receptor [Paracoccus kondratievae];GLK65547.1 TonB-dependent receptor [Paracoccus kondratievae]	72.742
WP_010395736.1;QFQ87274.1;GLK63941.1	283210000	0	WP_010395736.1 MULTISPECIES: D-glycerate dehydrogenase [Paracoccus];QFQ87274.1 D-glycerate dehydrogenase [Paracoccus kondratievae];GLK63941.1 D-glycerate dehydrogenase [Paracoccus kondratievae]	36.992
WP_010392378.1;QFQ87138.1;GLK64085.1	282400000	0	WP_010392378.1 MULTISPECIES: cytochrome-c oxidase, cbb3-type subunit III [Paracoccus];QFQ87138.1 cytochrome-c oxidase, cbb3-type subunit III [Paracoccus kondratievae];GLK64085.1 Cbb3-type cytochrome c oxidase subunit CcoP [Paracoccus kondratievae]	37.034
WP_010399032.1;QFQ87569.1;GLK65375.1	282310000	0	WP_010399032.1 MULTISPECIES: 30S ribosomal protein S7 [Paracoccus];QFQ87569.1 30S ribosomal protein S7 [Paracoccus kondratievae];GLK65375.1 30S ribosomal protein S7 [Paracoccus kondratievae]	17.862
WP_010400231.1;QFQ87565.1;GLK66008.1	278070000	0	WP_010400231.1 MULTISPECIES: 50S ribosomal protein L4 [Paracoccus];QFQ87565.1 50S ribosomal protein L4 [Paracoccus kondratievae];GLK66008.1 50S ribosomal protein L4 [Paracoccus kondratievae]	22.216
WP_010395682.1;QFQ87541.1;GLK66033.1	275710000	0	WP_010395682.1 MULTISPECIES: 50S ribosomal protein L17 [Paracoccus];QFQ87541.1 50S ribosomal protein L17 [Paracoccus kondratievae];GLK66033.1 50S ribosomal protein L17 [Paracoccus kondratievae]	15.891
WP_010391967.1;QFQ87927.1;GLK66242.1	272500000	0	WP_010391967.1 MULTISPECIES: DUF3576 domain-containing protein [Paracoccus];QFQ87927.1 DUF3576 domain-containing protein [Paracoccus kondratievae];GLK66242.1 hypothetical protein GCM10017635_37190 [Paracoccus kondratievae]	16.492
WP_010394905.1;QFQ86936.1;GLK63376.1	270410000	0	WP_010394905.1 MULTISPECIES: manganese/iron ABC transporter ATP-binding protein [Paracoccus];QFQ86936.1 manganese/iron ABC transporter ATP-binding protein [Paracoccus kondratievae];GLK63376.1 manganese transporter [Paracoccus kondratievae]	31.822
WP_176224526.1;QFQ88389.1;GLK64857.1	269870000	0	WP_176224526.1 MULTISPECIES: F0F1 ATP synthase subunit delta [Paracoccus];QFQ88389.1 F0F1 ATP synthase subunit delta [Paracoccus kondratievae];GLK64857.1 ATP synthase subunit delta [Paracoccus kondratievae]	19.866
WP_010400227.1;QFQ88066.1;GLK66006.1	269060000	0	WP_010400227.1 MULTISPECIES: 30S ribosomal protein S10 [Paracoccus];QFQ88066.1 30S ribosomal protein S10 [Paracoccus kondratievae];GLK66006.1 30S ribosomal protein S10 [Paracoccus kondratievae]	11.627
WP_010396850.1;QFQ86832.1;GLK63578.1	266170000	0	WP_010396850.1 MULTISPECIES: 30S ribosomal protein S18 [Paracoccus];QFQ86832.1 30S ribosomal protein S18 [Paracoccus kondratievae];GLK63578.1 30S ribosomal protein S18 [Paracoccus kondratievae]	8.7082
WP_010400243.1;QFQ87556.1;GLK66017.1	259490000	0	WP_010400243.1 MULTISPECIES: 50S ribosomal protein L14 [Paracoccus];QFQ87556.1 50S ribosomal protein L14 [Paracoccus kondratievae];GLK66017.1 50S ribosomal protein L14 [Paracoccus kondratievae]	13.451
WP_010396711.1;GLK63525.1;WP_152366845.1;QFQ86877.1	254910000	0	WP_010396711.1 MULTISPECIES: 50S ribosomal protein L27 [Paracoccus];GLK63525.1 50S ribosomal protein L27 [Paracoccus kondratievae];WP_152366845.1 50S ribosomal protein L27 [Paracoccus kondratievae];QFQ86877.1 50S ribosomal protein L27 [Paracoccus kondratie	9.6238
WP_010401000.1;QFQ87584.1;QFQ87567.1;GLK65169.1;WP_085502945.1	249130000	0	WP_010401000.1 MULTISPECIES: elongation factor Tu [Paracoccus];QFQ87584.1 elongation factor Tu [Paracoccus kondratievae];QFQ87567.1 elongation factor Tu [Paracoccus kondratievae];GLK65169.1 elongation factor Tu [Paracoccus kondratievae]	42.956
WP_010396879.1;QFQ86817.1;GLK63594.1	245710000	0	WP_010396879.1 MULTISPECIES: 50S ribosomal protein L34 [Paracoccus];QFQ86817.1 50S ribosomal protein L34 [Paracoccus kondratievae];GLK63594.1 50S ribosomal protein L34 [Paracoccus kondratievae]	5.1671
WP_010392383.1;QFQ87140.1;GLK64083.1	245400000	0	WP_010392383.1 MULTISPECIES: cytochrome-c oxidase, cbb3-type subunit II [Paracoccus];QFQ87140.1 cytochrome-c oxidase, cbb3-type subunit II [Paracoccus kondratievae];GLK64083.1 cytochrome c oxidase, cbb3-type subunit II [Paracoccus kondratievae]	27.313
WP_010394551.1;QFQ89236.1;GLK65051.1	245230000	0	WP_010394551.1 MULTISPECIES: 30S ribosomal protein S20 [Paracoccus];QFQ89236.1 30S ribosomal protein S20 [Paracoccus kondratievae];GLK65051.1 30S ribosomal protein S20 [Paracoccus kondratievae]	9.8894
WP_010396730.1;QFQ86871.1;GLK63532.1	237710000	0	WP_010396730.1 MULTISPECIES: outer membrane protein assembly factor BamA [Paracoccus];QFQ86871.1 outer membrane protein assembly factor BamA [Paracoccus kondratievae];GLK63532.1 outer membrane protein assembly factor BamA [Paracoccus kondratievae]	86.273
CON__P00761	236390000	0		24.409
WP_010399001.1;QFQ87576.1;GLK65382.1	233450000	0	WP_010399001.1 MULTISPECIES: 50S ribosomal protein L7/L12 [Paracoccus];QFQ87576.1 50S ribosomal protein L7/L12 [Paracoccus kondratievae];GLK65382.1 50S ribosomal protein L7/L12 [Paracoccus kondratievae]	12.901
WP_010396253.1;QFQ88193.1;GLK65969.1	221310000	0	WP_010396253.1 MULTISPECIES: Hsp20 family protein [Paracoccus];QFQ88193.1 Hsp20 family protein [Paracoccus kondratievae];GLK65969.1 heat-shock protein IbpA [Paracoccus kondratievae]	16.441
WP_010394065.1;QFQ89326.1;GLK63237.1	220580000	0	WP_010394065.1 MULTISPECIES: F0F1 ATP synthase subunit B [Paracoccus];QFQ89326.1 F0F1 ATP synthase subunit B [Paracoccus kondratievae];GLK63237.1 ATP synthase subunit b 2 [Paracoccus kondratievae]	22.755
WP_010394441.1;QFQ88492.1;GLK64751.1	215660000	0	WP_010394441.1 MULTISPECIES: IclR family transcriptional regulator [Paracoccus];QFQ88492.1 helix-turn-helix domain-containing protein [Paracoccus kondratievae];GLK64751.1 transcriptional regulator [Paracoccus kondratievae]	28.469
WP_152367503.1;QFQ88318.1;GLK63631.1	211770000	0	WP_152367503.1 MipA/OmpV family protein [Paracoccus kondratievae];QFQ88318.1 MipA/OmpV family protein [Paracoccus kondratievae];GLK63631.1 MltA-interacting MipA family protein [Paracoccus kondratievae]	25.955
WP_010398461.1;QFQ89022.1;GLK62830.1	206000000	0	WP_010398461.1 MULTISPECIES: holo-ACP synthase [Paracoccus];QFQ89022.1 holo-ACP synthase [Paracoccus kondratievae];GLK62830.1 holo-[acyl-carrier-protein] synthase [Paracoccus kondratievae]	15.283
WP_010400237.1;QFQ87561.1;GLK66012.1	202740000	0	WP_010400237.1 MULTISPECIES: 50S ribosomal protein L22 [Paracoccus];QFQ87561.1 50S ribosomal protein L22 [Paracoccus kondratievae];GLK66012.1 50S ribosomal protein L22 [Paracoccus kondratievae]	14.166
WP_010394063.1;QFQ89327.1;GLK63238.1	201220000	0	WP_010394063.1 MULTISPECIES: F0F1 ATP synthase subunit B [Paracoccus];QFQ89327.1 F0F1 ATP synthase subunit B [Paracoccus kondratievae];GLK63238.1 ATP synthase subunit b 1 [Paracoccus kondratievae]	20.291
WP_010396064.1;QFQ88387.1;GLK64859.1	198750000	0	WP_010396064.1 MULTISPECIES: F0F1 ATP synthase subunit gamma [Paracoccus];QFQ88387.1 F0F1 ATP synthase subunit gamma [Paracoccus kondratievae];GLK64859.1 ATP synthase gamma chain [Paracoccus kondratievae]	31.342
WP_010398336.1;GLK65643.1;QFQ89421.1;WP_193668256.1	194520000	0	WP_010398336.1 MULTISPECIES: polysaccharide biosynthesis/export family protein [Paracoccus];GLK65643.1 sugar ABC transporter substrate-binding protein [Paracoccus kondratievae];QFQ89421.1 polysaccharide export protein [Paracoccus kondratievae];WP_193668256	39.171
WP_010396713.1;QFQ88010.1;GLK63526.1;WP_227493420.1	192300000	0	WP_010396713.1 MULTISPECIES: 50S ribosomal protein L21 [Paracoccus];QFQ88010.1 50S ribosomal protein L21 [Paracoccus kondratievae];GLK63526.1 50S ribosomal protein L21 [Paracoccus kondratievae];WP_227493420.1 50S ribosomal protein L21 [Paracoccus kondratie	15.075
WP_010398098.1;GLK65315.1;WP_152366679.1;QFQ86568.1	191510000	0	WP_010398098.1 MULTISPECIES: peptidoglycan-binding protein LysM [Paracoccus];GLK65315.1 peptidoglycan-binding protein LysM [Paracoccus kondratievae];WP_152366679.1 peptidoglycan-binding protein LysM [Paracoccus kondratievae];QFQ86568.1 peptidoglycan-bindin	17.447
WP_271179565.1;GLK64115.1;WP_010392321.1;QFQ87111.1	191500000	0	WP_271179565.1 patatin-like phospholipase family protein [Paracoccus kondratievae];GLK64115.1 alpha/beta hydrolase [Paracoccus kondratievae];WP_010392321.1 MULTISPECIES: patatin-like phospholipase family protein [Paracoccus];QFQ87111.1 patatin-like phospho	38.436
WP_010392310.1;QFQ87105.1;GLK64122.1	191380000	0	WP_010392310.1 MULTISPECIES: cytochrome c family protein [Paracoccus];QFQ87105.1 c-type cytochrome [Paracoccus kondratievae];GLK64122.1 cytochrome c [Paracoccus kondratievae]	18.117
WP_271179246.1;GLK63354.1	186440000	0	WP_271179246.1 DUF333 domain-containing protein [Paracoccus kondratievae];GLK63354.1 hypothetical protein GCM10017635_08240 [Paracoccus kondratievae]	8.4305
WP_010393169.1;QFQ86289.1;GLK62661.1	185630000	0	WP_010393169.1 MULTISPECIES: 50S ribosomal protein L28 [Paracoccus];QFQ86289.1 50S ribosomal protein L28 [Paracoccus kondratievae];GLK62661.1 50S ribosomal protein L28 [Paracoccus kondratievae]	10.019
WP_010396070.1;QFQ88385.1;GLK64861.1	183550000	0	WP_010396070.1 MULTISPECIES: F0F1 ATP synthase subunit epsilon [Paracoccus];QFQ88385.1 F0F1 ATP synthase subunit epsilon [Paracoccus kondratievae];GLK64861.1 ATP synthase epsilon chain [Paracoccus kondratievae]	15.776
WP_010396224.1;QFQ88184.1;GLK65960.1	177460000	0	WP_010396224.1 MULTISPECIES: chaperonin GroEL [Paracoccus];QFQ88184.1 chaperonin GroEL [Paracoccus kondratievae];GLK65960.1 60 kDa chaperonin 1 [Paracoccus kondratievae]	57.66
WP_271180101.1;WP_152366710.1;QFQ86624.1;GLK65465.1	176320000	0	WP_271180101.1 ribonuclease E/G [Paracoccus kondratievae];WP_152366710.1 ribonuclease E/G [Paracoccus kondratievae];QFQ86624.1 Rne/Rng family ribonuclease [Paracoccus kondratievae];GLK65465.1 hypothetical protein GCM10017635_29400 [Paracoccus kondratievae]	93.857
WP_085502300.1;QFQ87551.1;GLK66022.1	173770000	0	WP_085502300.1 MULTISPECIES: 50S ribosomal protein L6 [Paracoccus];QFQ87551.1 50S ribosomal protein L6 [Paracoccus kondratievae];GLK66022.1 50S ribosomal protein L6 [Paracoccus kondratievae]	19.409
WP_271179238.1;GLK63346.1	173560000	0	WP_271179238.1 hypothetical protein [Paracoccus kondratievae];GLK63346.1 hypothetical protein GCM10017635_08160 [Paracoccus kondratievae]	10.375
WP_010398498.1;QFQ89006.1;GLK62846.1	171700000	0	WP_010398498.1 MULTISPECIES: HU family DNA-binding protein [Paracoccus];QFQ89006.1 HU family DNA-binding protein [Paracoccus kondratievae];GLK62846.1 DNA-binding protein [Paracoccus kondratievae]	10.247
WP_271179187.1;GLK63192.1;WP_152368082.1;QFQ89284.1	171180000	0	WP_271179187.1 hypothetical protein [Paracoccus kondratievae];GLK63192.1 hypothetical protein GCM10017635_06620 [Paracoccus kondratievae];WP_152368082.1 hypothetical protein [Paracoccus kondratievae];QFQ89284.1 hypothetical protein F8A10_18135 [Paracoccus	29.41
WP_010393715.1;QFQ87628.1;GLK64927.1	164740000	0	WP_010393715.1 MULTISPECIES: peptidoglycan-associated lipoprotein Pal [Paracoccus];QFQ87628.1 peptidoglycan-associated lipoprotein Pal [Paracoccus kondratievae];GLK64927.1 peptidoglycan-associated lipoprotein [Paracoccus kondratievae]	17.622
WP_010395017.1;QFQ86978.1;GLK64292.1	161820000	0	WP_010395017.1 MULTISPECIES: I78 family peptidase inhibitor [Paracoccus];QFQ86978.1 hypothetical protein F8A10_05780 [Paracoccus kondratievae];GLK64292.1 hypothetical protein GCM10017635_17630 [Paracoccus kondratievae]	10.351
WP_010400254.1;QFQ87548.1;GLK66025.1	161220000	0	WP_010400254.1 MULTISPECIES: 50S ribosomal protein L30 [Paracoccus];QFQ87548.1 50S ribosomal protein L30 [Paracoccus kondratievae];GLK66025.1 50S ribosomal protein L30 [Paracoccus kondratievae]	6.9462
WP_010398993.1;QFQ87579.1;GLK65386.1	159480000	0	WP_010398993.1 MULTISPECIES: 50S ribosomal protein L11 [Paracoccus];QFQ87579.1 50S ribosomal protein L11 [Paracoccus kondratievae];GLK65386.1 50S ribosomal protein L11 [Paracoccus kondratievae]	16.037
WP_271180131.1;GLK65541.1;WP_010393507.1;QFQ87721.1	158080000	0	WP_271180131.1 ribosome-associated translation inhibitor RaiA [Paracoccus kondratievae];GLK65541.1 ribosomal subunit interface protein [Paracoccus kondratievae];WP_010393507.1 MULTISPECIES: ribosome-associated translation inhibitor RaiA [Paracoccus];QFQ877	21.682
WP_010400236.1;QFQ87562.1;GLK66011.1	153880000	0	WP_010400236.1 MULTISPECIES: 30S ribosomal protein S19 [Paracoccus];QFQ87562.1 30S ribosomal protein S19 [Paracoccus kondratievae];GLK66011.1 30S ribosomal protein S19 [Paracoccus kondratievae]	10.48
WP_010396045.1;QFQ88396.1;GLK64850.1	146210000	0	WP_010396045.1 MULTISPECIES: YSC84-related protein [Paracoccus];QFQ88396.1 twin-arginine translocation pathway signal [Paracoccus kondratievae];GLK64850.1 hypothetical protein GCM10017635_23210 [Paracoccus kondratievae]	19.004
WP_010397307.1;QFQ88299.1;GLK62797.1	142200000	0	WP_010397307.1 MULTISPECIES: integration host factor subunit beta [Paracoccus];QFQ88299.1 integration host factor subunit beta [Paracoccus kondratievae];GLK62797.1 integration host factor subunit beta [Paracoccus kondratievae]	10.968
WP_010400249.1;QFQ87552.1;GLK66021.1	141470000	0	WP_010400249.1 MULTISPECIES: 30S ribosomal protein S8 [Paracoccus];QFQ87552.1 30S ribosomal protein S8 [Paracoccus kondratievae];GLK66021.1 30S ribosomal protein S8 [Paracoccus kondratievae]	14.424
WP_010392460.1;QFQ87178.1;GLK64046.1	138500000	0	WP_010392460.1 MULTISPECIES: 50S ribosomal protein L33 [Paracoccus];QFQ87178.1 50S ribosomal protein L33 [Paracoccus kondratievae];GLK64046.1 50S ribosomal protein L33 [Paracoccus kondratievae]	6.3134
WP_271179007.1;GLK62672.1;WP_085501347.1;QFQ86278.1	135960000	0	WP_271179007.1 superoxide dismutase [Paracoccus kondratievae];GLK62672.1 superoxide dismutase [Paracoccus kondratievae];WP_085501347.1 MULTISPECIES: superoxide dismutase [Paracoccus];QFQ86278.1 superoxide dismutase [Paracoccus kondratievae]	22.135
WP_010396838.1;QFQ86833.1;GLK63577.1	134980000	0	WP_010396838.1 MULTISPECIES: 30S ribosomal protein S6 [Paracoccus];QFQ86833.1 30S ribosomal protein S6 [Paracoccus kondratievae];GLK63577.1 30S ribosomal protein S6 [Paracoccus kondratievae]	14.663
WP_271180263.1;GLK65897.1;WP_152366789.1;QFQ86720.1	134200000	0	WP_271180263.1 LysR family transcriptional regulator [Paracoccus kondratievae];GLK65897.1 LysR family transcriptional regulator [Paracoccus kondratievae];WP_152366789.1 LysR family transcriptional regulator [Paracoccus kondratievae];QFQ86720.1 LysR family	33.423
WP_010396176.1;QFQ88162.1;GLK65936.1	129560000	0	WP_010396176.1 MULTISPECIES: GntR family transcriptional regulator [Paracoccus];QFQ88162.1 FCD domain-containing protein [Paracoccus kondratievae];GLK65936.1 GntR family transcriptional regulator [Paracoccus kondratievae]	23.624
WP_010392405.1;QFQ87151.1;GLK64072.1	128720000	0	WP_010392405.1 MULTISPECIES: sulfotransferase family protein [Paracoccus];QFQ87151.1 hypothetical protein F8A10_06750 [Paracoccus kondratievae];GLK64072.1 hypothetical protein GCM10017635_15430 [Paracoccus kondratievae]	31.517
WP_010392413.1;QFQ87156.1;GLK64067.1	128550000	0	WP_010392413.1 MULTISPECIES: integration host factor subunit alpha [Paracoccus];QFQ87156.1 integration host factor subunit alpha [Paracoccus kondratievae];GLK64067.1 integration host factor subunit alpha [Paracoccus kondratievae]	11.36
WP_271179269.1;GLK63404.1;WP_152366863.1;QFQ86912.1	128130000	0	WP_271179269.1 Re/Si-specific NAD(P)(+) transhydrogenase subunit alpha [Paracoccus kondratievae];GLK63404.1 NAD(P) transhydrogenase subunit alpha [Paracoccus kondratievae];WP_152366863.1 Re/Si-specific NAD(P)(+) transhydrogenase subunit alpha [Paracoccus k	55.866
WP_152367737.1;QFQ88748.1;GLK65510.1	127810000	0	WP_152367737.1 type VI secretion system tube protein Hcp [Paracoccus kondratievae];QFQ88748.1 type VI secretion system tube protein Hcp [Paracoccus kondratievae];GLK65510.1 hypothetical protein GCM10017635_29860 [Paracoccus kondratievae]	17.929
WP_010400527.1;QFQ86704.1;GLK65242.1	127140000	0	WP_010400527.1 MULTISPECIES: TonB-dependent siderophore receptor [Paracoccus];QFQ86704.1 TonB-dependent siderophore receptor [Paracoccus kondratievae];GLK65242.1 ferric-rhodotorulic acid/ferric-coprogen receptor FhuE [Paracoccus kondratievae]	79.894
WP_152366611.1;QFQ86389.1;GLK62560.1	123170000	0	WP_152366611.1 dihydrolipoyl dehydrogenase [Paracoccus kondratievae];QFQ86389.1 dihydrolipoyl dehydrogenase [Paracoccus kondratievae];GLK62560.1 dihydrolipoyl dehydrogenase [Paracoccus kondratievae]	49.275
WP_010392386.1;QFQ87142.1;GLK64081.1	122380000	0	WP_010392386.1 MULTISPECIES: universal stress protein [Paracoccus];QFQ87142.1 universal stress protein [Paracoccus kondratievae];GLK64081.1 universal stress protein [Paracoccus kondratievae]	29.924
WP_271179383.1;GLK63618.1;WP_152367506.1;QFQ88329.1	118610000	0	WP_271179383.1 hypothetical protein [Paracoccus kondratievae];GLK63618.1 hypothetical protein GCM10017635_10880 [Paracoccus kondratievae];WP_152367506.1 hypothetical protein [Paracoccus kondratievae];QFQ88329.1 hypothetical protein F8A10_12525 [Paracoccus	38.678
WP_010396004.1;GLK64825.1;WP_152367542.1;QFQ88419.1	118370000	0	WP_010396004.1 MULTISPECIES: enoyl-ACP reductase [Paracoccus];GLK64825.1 enoyl-[acyl-carrier-protein] reductase [NADH] [Paracoccus kondratievae];WP_152367542.1 enoyl-ACP reductase [Paracoccus kondratievae];QFQ88419.1 SDR family oxidoreductase [Paracoccus k	27.999
GLK65498.1;WP_152368164.1;QFQ89463.1;WP_271180116.1	117080000	0	GLK65498.1 class I poly(R)-hydroxyalkanoic acid synthase [Paracoccus kondratievae];WP_152368164.1 class I poly(R)-hydroxyalkanoic acid synthase [Paracoccus kondratievae];QFQ89463.1 class I poly(R)-hydroxyalkanoic acid synthase [Paracoccus kondratievae];WP_	66.723
WP_271180377.1;WP_152367289.1;QFQ87898.1;GLK66274.1	114170000	0	WP_271180377.1 LysM peptidoglycan-binding domain-containing protein [Paracoccus kondratievae];WP_152367289.1 LysM peptidoglycan-binding domain-containing protein [Paracoccus kondratievae];QFQ87898.1 LysM peptidoglycan-binding domain-containing protein [Par	39.273
WP_010398189.1;QFQ86629.1;GLK65460.1	110940000	0	WP_010398189.1 MULTISPECIES: 30S ribosomal protein S9 [Paracoccus];QFQ86629.1 30S ribosomal protein S9 [Paracoccus kondratievae];GLK65460.1 30S ribosomal protein S9 [Paracoccus kondratievae]	17.084
WP_271179006.1;WP_085501345.1;QFQ86282.1;GLK62668.1	110000000	0	WP_271179006.1 PQQ-like beta-propeller repeat protein [Paracoccus kondratievae];WP_085501345.1 MULTISPECIES: PQQ-like beta-propeller repeat protein [Paracoccus];QFQ86282.1 PQQ-binding-like beta-propeller repeat protein [Paracoccus kondratievae];GLK62668.1	45.032
GLK63523.1;WP_138918340.1;QFQ88011.1;WP_227493421.1	109390000	0	GLK63523.1 hypothetical protein GCM10017635_09930 [Paracoccus kondratievae];WP_138918340.1 MULTISPECIES: hypothetical protein [Paracoccus];QFQ88011.1 hypothetical protein F8A10_05215 [Paracoccus kondratievae];WP_227493421.1 hypothetical protein [Paracoccus	16.687
WP_010400245.1;QFQ87554.1;GLK66019.1	108850000	0	WP_010400245.1 MULTISPECIES: 50S ribosomal protein L5 [Paracoccus];QFQ87554.1 50S ribosomal protein L5 [Paracoccus kondratievae];GLK66019.1 50S ribosomal protein L5 [Paracoccus kondratievae]	21.057
WP_010395033.1;QFQ86985.1;GLK64285.1	108530000	0	WP_010395033.1 MULTISPECIES: amino acid ABC transporter ATP-binding protein [Paracoccus];QFQ86985.1 ATP-binding cassette domain-containing protein [Paracoccus kondratievae];GLK64285.1 ATP-binding protein [Paracoccus kondratievae]	29.55
WP_271179687.1;GLK64420.1;WP_152368225.1;QFQ89577.1	108170000	0	WP_271179687.1 lytic murein transglycosylase [Paracoccus kondratievae];GLK64420.1 murein transglycosylase [Paracoccus kondratievae];WP_152368225.1 lytic murein transglycosylase [Paracoccus kondratievae];QFQ89577.1 lytic murein transglycosylase (plasmid) [P	45.993
WP_152368276.1;QFQ89664.1;GLK64630.1	105670000	0	WP_152368276.1 FAD-dependent oxidoreductase [Paracoccus kondratievae];QFQ89664.1 FAD-dependent oxidoreductase (plasmid) [Paracoccus kondratievae];GLK64630.1 monooxygenase [Paracoccus kondratievae]	44.504
WP_271179236.1;GLK63344.1;QFQ88079.1;WP_227493379.1	103630000	0	WP_271179236.1 Hint domain-containing protein [Paracoccus kondratievae];GLK63344.1 hypothetical protein GCM10017635_08140 [Paracoccus kondratievae]	41.744
WP_010396190.1;QFQ88167.1;GLK65942.1	103520000	0	WP_010396190.1 MULTISPECIES: protease modulator HflC [Paracoccus];QFQ88167.1 protease modulator HflC [Paracoccus kondratievae];GLK65942.1 protein HflC [Paracoccus kondratievae]	39.906
WP_010395207.1;QFQ86759.1;GLK65854.1	103260000	0	WP_010395207.1 MULTISPECIES: penicillin-binding protein activator [Paracoccus];QFQ86759.1 ABC transporter substrate-binding protein [Paracoccus kondratievae];GLK65854.1 penicillin-binding protein activator [Paracoccus kondratievae]	41.273
WP_085502258.1;QFQ88004.1;GLK65453.1	102600000	0	WP_085502258.1 MULTISPECIES: beta-ketoacyl-[acyl-carrier-protein] synthase family protein [Paracoccus];QFQ88004.1 beta-ketoacyl-ACP synthase II [Paracoccus kondratievae];GLK65453.1 beta-ACP synthase [Paracoccus kondratievae]	42.697
WP_010392294.1;QFQ87092.1;GLK64135.1	101510000	0	WP_010392294.1 MULTISPECIES: Bax inhibitor-1/YccA family protein [Paracoccus];QFQ87092.1 BAX inhibitor (BI)-1/YccA family protein [Paracoccus kondratievae];GLK64135.1 membrane protein [Paracoccus kondratievae]	27.625
WP_271179098.1;GLK62937.1;WP_010397616.1;QFQ86095.1	101320000	0	WP_271179098.1 class I SAM-dependent methyltransferase [Paracoccus kondratievae];GLK62937.1 cyclopropane-fatty-acyl-phospholipid synthase [Paracoccus kondratievae];WP_010397616.1 MULTISPECIES: class I SAM-dependent methyltransferase [Paracoccus];QFQ86095.1	48.488
WP_010393552.1;QFQ87698.1;GLK65000.1	100970000	0	WP_010393552.1 MULTISPECIES: CAP domain-containing protein [Paracoccus];QFQ87698.1 CAP domain-containing protein [Paracoccus kondratievae];GLK65000.1 hypothetical protein GCM10017635_24710 [Paracoccus kondratievae]	20.082
WP_271179186.1;GLK63190.1;WP_085501499.1;QFQ89282.1	98656000	0	WP_271179186.1 YjbF family lipoprotein [Paracoccus kondratievae];GLK63190.1 hypothetical protein GCM10017635_06600 [Paracoccus kondratievae];WP_085501499.1 MULTISPECIES: YjbF family lipoprotein [Paracoccus];QFQ89282.1 YjbF family lipoprotein [Paracoccus ko	23.124
WP_040602058.1;QFQ88080.1;GLK63123.1;WP_010397224.1	96218000	0	WP_040602058.1 MULTISPECIES: ABC-type transport auxiliary lipoprotein family protein [Paracoccus];QFQ88080.1 hypothetical protein F8A10_10300 [Paracoccus kondratievae];GLK63123.1 ABC transporter [Paracoccus kondratievae];WP_010397224.1 MULTISPECIES: ABC-ty	22.384
WP_152367167.1;WP_085501741.1;QFQ87593.1;GLK64889.1	95178000	0	WP_152367167.1 tonB-system energizer ExbB [Paracoccus kondratievae];WP_085501741.1 MULTISPECIES: tonB-system energizer ExbB [Paracoccus];QFQ87593.1 tonB-system energizer ExbB [Paracoccus kondratievae];GLK64889.1 hypothetical protein GCM10017635_23600 [Para	40.246
WP_152366553.1;QFQ86254.1;GLK62697.1	94399000	0	WP_152366553.1 complex I NDUFA9 subunit family protein [Paracoccus kondratievae];QFQ86254.1 NAD(P)H-binding protein [Paracoccus kondratievae];GLK62697.1 3-beta-hydroxy-Delta(5)-steroid dehydrogenase [Paracoccus kondratievae]	35.284
WP_237701508.1;QFQ87279.1;GLK63934.1;WP_271179577.1	92403000	0	WP_237701508.1 MULTISPECIES: translation initiation factor IF-3 [Paracoccus];QFQ87279.1 translation initiation factor IF-3 [Paracoccus kondratievae];GLK63934.1 translation initiation factor IF-3 [Paracoccus kondratievae];WP_271179577.1 translation initiati	17.753
WP_271179031.1;GLK62747.1;WP_085501384.1;QFQ86205.1	88133000	0	WP_271179031.1 lytic murein transglycosylase [Paracoccus kondratievae];GLK62747.1 murein transglycosylase [Paracoccus kondratievae];WP_085501384.1 MULTISPECIES: lytic murein transglycosylase [Paracoccus];QFQ86205.1 lytic murein transglycosylase [Paracoccus	43.913
WP_271179268.1;WP_085501925.1;QFQ86913.1;GLK63403.1	87467000	0	WP_271179268.1 NAD(P)(+) transhydrogenase (Re/Si-specific) subunit beta [Paracoccus kondratievae];WP_085501925.1 MULTISPECIES: NAD(P)(+) transhydrogenase (Re/Si-specific) subunit beta [Paracoccus];QFQ86913.1 Re/Si-specific NAD(P)(+) transhydrogenase subuni	49.972
GLK64057.1;WP_271179543.1;QFQ87168.1	87331000	0	GLK64057.1 hypothetical protein GCM10017635_15280 [Paracoccus kondratievae];WP_271179543.1 DEAD/DEAH box helicase [Paracoccus kondratievae];QFQ87168.1 DEAD/DEAH box helicase [Paracoccus kondratievae]	74.341
WP_010394422.1;QFQ88500.1;GLK64743.1;WP_237701491.1	86608000	0	WP_010394422.1 MULTISPECIES: pentapeptide repeat-containing protein [Paracoccus];QFQ88500.1 pentapeptide repeat-containing protein [Paracoccus kondratievae];GLK64743.1 hypothetical protein GCM10017635_22140 [Paracoccus kondratievae]	21.408
WP_152366909.1;QFQ87021.1;GLK64244.1	86139000	0	WP_152366909.1 L-cystine transporter [Paracoccus kondratievae];QFQ87021.1 cation:dicarboxylase symporter family transporter [Paracoccus kondratievae];GLK64244.1 transport protein [Paracoccus kondratievae]	48.004
WP_010400252.1;QFQ87550.1;GLK66023.1	86043000	0	WP_010400252.1 MULTISPECIES: 50S ribosomal protein L18 [Paracoccus];QFQ87550.1 50S ribosomal protein L18 [Paracoccus kondratievae];GLK66023.1 50S ribosomal protein L18 [Paracoccus kondratievae]	12.949
WP_152366712.1;WP_010398186.1;QFQ86628.1;GLK65461.1	85513000	0	WP_152366712.1 50S ribosomal protein L13 [Paracoccus kondratievae];WP_010398186.1 MULTISPECIES: 50S ribosomal protein L13 [Paracoccus];QFQ86628.1 50S ribosomal protein L13 [Paracoccus kondratievae];GLK65461.1 50S ribosomal protein L13 [Paracoccus kondratie	17.355
WP_010391852.1;QFQ87866.1;GLK66309.1	85464000	0	WP_010391852.1 MULTISPECIES: PqiC family protein [Paracoccus];QFQ87866.1 hypothetical protein F8A10_10715 [Paracoccus kondratievae];GLK66309.1 lipoprotein [Paracoccus kondratievae]	22.817
GLK63988.1;WP_029371326.1;QFQ87232.1	82562000	0	GLK63988.1 outer membrane protein assembly factor BamE [Paracoccus kondratievae];WP_029371326.1 MULTISPECIES: outer membrane protein assembly factor BamE [Paracoccus];QFQ87232.1 outer membrane protein assembly factor BamE [Paracoccus kondratievae]	15.492
WP_085501439.1;QFQ89399.1;GLK63313.1	82542000	0	WP_085501439.1 MULTISPECIES: phage holin family protein [Paracoccus];QFQ89399.1 phage holin family protein [Paracoccus kondratievae];GLK63313.1 hypothetical protein GCM10017635_07830 [Paracoccus kondratievae]	25.936
WP_152367222.1;QFQ87740.1;GLK63180.1	81006000	0	WP_152367222.1 hypothetical protein [Paracoccus kondratievae];QFQ87740.1 hypothetical protein F8A10_10000 [Paracoccus kondratievae];GLK63180.1 hypothetical protein GCM10017635_06490 [Paracoccus kondratievae]	13.691
WP_152366460.1;QFQ86027.1;GLK66113.1	80108000	0	WP_152366460.1 SPFH domain-containing protein [Paracoccus kondratievae];QFQ86027.1 SPFH/Band 7/PHB domain protein [Paracoccus kondratievae];GLK66113.1 paraslipin [Paracoccus kondratievae]	32.407
WP_010391885.1;QFQ87883.1;GLK66289.1	78936000	0	WP_010391885.1 MULTISPECIES: DUF3035 domain-containing protein [Paracoccus];QFQ87883.1 DUF3035 domain-containing protein [Paracoccus kondratievae];GLK66289.1 hypothetical protein GCM10017635_37660 [Paracoccus kondratievae]	19.741
WP_010400368.1;QFQ86090.1;GLK62943.1	78709000	0	WP_010400368.1 MULTISPECIES: DUF1269 domain-containing protein [Paracoccus];QFQ86090.1 DUF1269 domain-containing protein [Paracoccus kondratievae];GLK62943.1 membrane protein [Paracoccus kondratievae]	19.832
WP_152367402.1;QFQ88168.1;GLK65943.1	77034000	0	WP_152367402.1 FtsH protease activity modulator HflK [Paracoccus kondratievae];QFQ88168.1 FtsH protease activity modulator HflK [Paracoccus kondratievae];GLK65943.1 HflK protein [Paracoccus kondratievae]	43.123
WP_271180305.1;WP_050804180.1;QFQ87529.1;GLK66045.1	77018000	0	WP_271180305.1 calcium-binding protein [Paracoccus kondratievae];WP_050804180.1 MULTISPECIES: calcium-binding protein [Paracoccus];QFQ87529.1 calcium-binding protein [Paracoccus kondratievae];GLK66045.1 hypothetical protein GCM10017635_35220 [Paracoccus ko	29.232
WP_085501895.1;QFQ88306.1;GLK63643.1	76997000	0	WP_085501895.1 MULTISPECIES: 30S ribosomal protein S2 [Paracoccus];QFQ88306.1 30S ribosomal protein S2 [Paracoccus kondratievae];GLK63643.1 30S ribosomal protein S2 [Paracoccus kondratievae]	28.215
WP_010392956.1;QFQ86404.1;GLK65741.1	76755000	0	WP_010392956.1 MULTISPECIES: NADH-quinone oxidoreductase subunit A [Paracoccus];QFQ86404.1 NADH-quinone oxidoreductase subunit A [Paracoccus kondratievae];GLK65741.1 NADH-quinone oxidoreductase subunit A [Paracoccus kondratievae]	13.665
WP_010400810.1;WP_152367371.1;QFQ88083.1	76445000	0	WP_010400810.1 I78 family peptidase inhibitor [Paracoccus kondratievae];WP_152367371.1 I78 family peptidase inhibitor [Paracoccus kondratievae];QFQ88083.1 hypothetical protein F8A10_10455 [Paracoccus kondratievae]	4.5533
WP_085502610.1;QFQ87799.1;GLK63118.1	75996000	0	WP_085502610.1 MULTISPECIES: cytochrome c1 [Paracoccus];QFQ87799.1 cytochrome c1 [Paracoccus kondratievae];GLK63118.1 hypothetical protein GCM10017635_05870 [Paracoccus kondratievae]	47.11
WP_010396798.1;QFQ86849.1;GLK63559.1	75015000	0	WP_010396798.1 MULTISPECIES: twin-arginine translocase TatA/TatE family subunit [Paracoccus];QFQ86849.1 sec-independent translocation protein MttA [Paracoccus kondratievae];GLK63559.1 hypothetical protein GCM10017635_10290 [Paracoccus kondratievae]	11.513
WP_010397995.1;QFQ88618.1;GLK63829.1	74156000	0	WP_010397995.1 MULTISPECIES: outer membrane protein assembly factor BamD [Paracoccus];QFQ88618.1 outer membrane protein assembly factor BamD [Paracoccus kondratievae];GLK63829.1 outer membrane protein assembly factor BamD [Paracoccus kondratievae]	31.817
WP_010395696.1;QFQ87547.1;GLK66027.1	73608000	0	WP_010395696.1 MULTISPECIES: 50S ribosomal protein L15 [Paracoccus];QFQ87547.1 50S ribosomal protein L15 [Paracoccus kondratievae];GLK66027.1 50S ribosomal protein L15 [Paracoccus kondratievae]	17.24
WP_085501808.1;QFQ88071.1;WP_193668119.1;GLK64924.1	70355000	0	WP_085501808.1 MULTISPECIES: ATP-dependent zinc metalloprotease FtsH [Paracoccus];QFQ88071.1 ATP-dependent zinc metalloprotease FtsH [Paracoccus kondratievae];WP_193668119.1 ATP-dependent zinc metalloprotease FtsH [Paracoccus kondratievae];GLK64924.1 ATP-d	68.524
GLK63420.1;WP_029371751.1;QFQ88014.1	69622000	0	GLK63420.1 polyamine-transporting ATPase [Paracoccus kondratievae];WP_029371751.1 MULTISPECIES: ABC transporter ATP-binding protein [Paracoccus];QFQ88014.1 ATP-binding cassette domain-containing protein [Paracoccus kondratievae]	41.549
WP_010394036.1;QFQ89342.1;GLK63253.1	69135000	0	WP_010394036.1 MULTISPECIES: phosphoribosylaminoimidazolesuccinocarboxamide synthase [Paracoccus];QFQ89342.1 phosphoribosylaminoimidazolesuccinocarboxamide synthase [Paracoccus kondratievae];GLK63253.1 phosphoribosylaminoimidazole-succinocarboxamide syntha	28.656
WP_010398998.1;QFQ87577.1;GLK65383.1	68844000	0	WP_010398998.1 MULTISPECIES: 50S ribosomal protein L10 [Paracoccus];QFQ87577.1 50S ribosomal protein L10 [Paracoccus kondratievae];GLK65383.1 50S ribosomal protein L10 [Paracoccus kondratievae]	17.647
WP_085501498.1;GLK63191.1;WP_152368081.1;QFQ89283.1	68145000	0	WP_085501498.1 MULTISPECIES: YjbH domain-containing protein [Paracoccus];GLK63191.1 hypothetical protein GCM10017635_06610 [Paracoccus kondratievae];WP_152368081.1 YjbH domain-containing protein [Paracoccus kondratievae];QFQ89283.1 YjbH domain-containing p	80.64
WP_040601670.1;QFQ86399.1;GLK62549.1	67888000	0	WP_040601670.1 MULTISPECIES: hypothetical protein [Paracoccus];QFQ86399.1 hypothetical protein F8A10_02490 [Paracoccus kondratievae];GLK62549.1 hypothetical protein GCM10017635_00170 [Paracoccus kondratievae]	18.069
WP_010398994.1;QFQ87578.1;GLK65385.1	67252000	0	WP_010398994.1 MULTISPECIES: 50S ribosomal protein L1 [Paracoccus];QFQ87578.1 50S ribosomal protein L1 [Paracoccus kondratievae];GLK65385.1 50S ribosomal protein L1 [Paracoccus kondratievae]	24.176
WP_176224539.1;GLK65058.1;WP_227493484.1;QFQ89230.1	65633000	0	WP_176224539.1 META domain-containing protein [Paracoccus kondratievae];GLK65058.1 hypothetical protein GCM10017635_25290 [Paracoccus kondratievae];WP_227493484.1 META domain-containing protein [Paracoccus kondratievae];QFQ89230.1 META domain-containing pr	13.172
WP_271179385.1;GLK63626.1;WP_010397369.1;QFQ88322.1	64655000	0	WP_271179385.1 hypothetical protein [Paracoccus kondratievae];GLK63626.1 hypothetical protein GCM10017635_10960 [Paracoccus kondratievae];WP_010397369.1 MULTISPECIES: hypothetical protein [Paracoccus];QFQ88322.1 hypothetical protein F8A10_12485 [Paracoccus	15.968
WP_085501837.1;QFQ88436.1;GLK64806.1	63814000	0	WP_085501837.1 MULTISPECIES: OsmC family protein [Paracoccus];QFQ88436.1 OsmC family peroxiredoxin [Paracoccus kondratievae];GLK64806.1 osmotically inducible protein OsmC [Paracoccus kondratievae]	14.567
WP_010396646.1;QFQ89688.1;GLK64657.1	63579000	0	WP_010396646.1 MULTISPECIES: Lrp/AsnC family transcriptional regulator [Bacteria];QFQ89688.1 winged helix-turn-helix transcriptional regulator (plasmid) [Paracoccus kondratievae];GLK64657.1 AsnC family transcriptional regulator [Paracoccus kondratievae]	18.65
WP_010394137.1;QFQ89298.1;GLK63207.1	62710000	0	WP_010394137.1 MULTISPECIES: toxic anion resistance protein [Paracoccus];QFQ89298.1 toxic anion resistance protein [Paracoccus kondratievae];GLK63207.1 tellurium resistance protein [Paracoccus kondratievae]	43.316
WP_010392608.1;QFQ87261.1;GLK63956.1	60326000	0	WP_010392608.1 MULTISPECIES: DUF4177 domain-containing protein [Paracoccus];QFQ87261.1 DUF4177 domain-containing protein [Paracoccus kondratievae];GLK63956.1 hypothetical protein GCM10017635_14270 [Paracoccus kondratievae]	18.448
WP_271179609.1;GLK64229.1;WP_152366916.1;QFQ87035.1	57558000	0	WP_271179609.1 TonB-dependent receptor [Paracoccus kondratievae];GLK64229.1 TonB-dependent receptor [Paracoccus kondratievae];WP_152366916.1 TonB-dependent receptor [Paracoccus kondratievae];QFQ87035.1 TonB-dependent receptor [Paracoccus kondratievae]	69.705
GLK63567.1;WP_271179373.1;WP_029372146.1;QFQ86841.1	57506000	0	GLK63567.1 chaperone SurA [Paracoccus kondratievae];WP_271179373.1 peptidylprolyl isomerase [Paracoccus kondratievae];WP_029372146.1 peptidylprolyl isomerase [Paracoccus kondratievae];QFQ86841.1 peptidylprolyl isomerase [Paracoccus kondratievae]	44.952
CON__Streptavidin	57413000	0		16.622
WP_085501418.1;GLK65629.1;WP_152367385.1;QFQ88121.1	55081000	0	WP_085501418.1 MULTISPECIES: ATP-binding cassette domain-containing protein [Paracoccus];GLK65629.1 peptide ABC transporter ATP-binding protein [Paracoccus kondratievae];WP_152367385.1 ATP-binding cassette domain-containing protein [Paracoccus kondratievae	36.891
WP_010400229.1;GLK66007.1;WP_152367158.1;QFQ87566.1	54448000	0	WP_010400229.1 MULTISPECIES: 50S ribosomal protein L3 [Paracoccus];GLK66007.1 50S ribosomal protein L3 [Paracoccus kondratievae];WP_152367158.1 50S ribosomal protein L3 [Paracoccus kondratievae];QFQ87566.1 50S ribosomal protein L3 [Paracoccus kondratievae]	26.052
WP_085502365.1;WP_152368405.1;QFQ89889.1;GLK64341.1	54372000	0	WP_085502365.1 MULTISPECIES: hypothetical protein [Paracoccus];WP_152368405.1 hypothetical protein [Paracoccus kondratievae];QFQ89889.1 hypothetical protein F8A10_20975 (plasmid) [Paracoccus kondratievae];GLK64341.1 hypothetical protein GCM10017635_18120 [	17.869
WP_271179231.1;GLK63336.1;WP_010393856.1;QFQ88095.1	53904000	0	WP_271179231.1 protein translocase subunit SecF [Paracoccus kondratievae];GLK63336.1 protein translocase subunit SecF [Paracoccus kondratievae];WP_010393856.1 MULTISPECIES: protein translocase subunit SecF [Paracoccus];QFQ88095.1 protein translocase subuni	36.297
WP_010392833.1;QFQ86454.1;GLK65794.1	53326000	0	WP_010392833.1 MULTISPECIES: Hsp20 family protein [Paracoccus];QFQ86454.1 Hsp20 family protein [Paracoccus kondratievae];GLK65794.1 heat-shock protein Hsp20 [Paracoccus kondratievae]	14.955
WP_010392949.1;QFQ86406.1;GLK65743.1	52822000	0	WP_010392949.1 MULTISPECIES: NADH-quinone oxidoreductase subunit C [Paracoccus];QFQ86406.1 NADH-quinone oxidoreductase subunit C [Paracoccus kondratievae];GLK65743.1 NADH-quinone oxidoreductase subunit C [Paracoccus kondratievae]	23.95
WP_010393071.1;QFQ86341.1;GLK62609.1	51153000	0	WP_010393071.1 MULTISPECIES: succinate dehydrogenase flavoprotein subunit [Paracoccus];QFQ86341.1 succinate dehydrogenase flavoprotein subunit [Paracoccus kondratievae];GLK62609.1 succinate dehydrogenase flavoprotein subunit [Paracoccus kondratievae]	65.537
WP_085501432.1;QFQ89506.1;GLK63330.1	51018000	0	WP_085501432.1 MULTISPECIES: DsbE family thiol:disulfide interchange protein [Paracoccus];QFQ89506.1 DsbE family thiol:disulfide interchange protein [Paracoccus kondratievae];GLK63330.1 thiol:disulfide interchange protein [Paracoccus kondratievae]	18.828
QFQ87107.1;WP_040601626.1;GLK64120.1	50886000	0	QFQ87107.1 hypothetical protein F8A10_06510 [Paracoccus kondratievae];WP_040601626.1 MULTISPECIES: hypothetical protein [Paracoccus];GLK64120.1 hypothetical protein GCM10017635_15910 [Paracoccus kondratievae]	17.375
QFQ88067.1;WP_029372516.1;GLK65388.1	50619000	0	QFQ88067.1 preprotein translocase subunit SecE [Paracoccus kondratievae];WP_029372516.1 MULTISPECIES: preprotein translocase subunit SecE [Paracoccus];GLK65388.1 hypothetical protein GCM10017635_28630 [Paracoccus kondratievae]	7.0724
WP_010393556.1;QFQ87697.1;GLK64999.1	50256000	0	WP_010393556.1 MULTISPECIES: L,D-transpeptidase family protein [Paracoccus];QFQ87697.1 L,D-transpeptidase family protein [Paracoccus kondratievae];GLK64999.1 hypothetical protein GCM10017635_24700 [Paracoccus kondratievae]	18.665
WP_010398342.1;QFQ88110.1;GLK65640.1	50076000	0	WP_010398342.1 MULTISPECIES: transcriptional regulator NrdR [Paracoccus];QFQ88110.1 transcriptional repressor NrdR [Paracoccus kondratievae];GLK65640.1 transcriptional repressor NrdR [Paracoccus kondratievae]	17.774
WP_010395818.1;GLK63902.1;WP_152367067.1;QFQ87358.1	49568000	0	WP_010395818.1 MULTISPECIES: deoxyribose-phosphate aldolase [Paracoccus];GLK63902.1 deoxyribose-phosphate aldolase [Paracoccus kondratievae];WP_152367067.1 deoxyribose-phosphate aldolase [Paracoccus kondratievae];QFQ87358.1 deoxyribose-phosphate aldolase [	33.908
WP_010395680.1;QFQ87540.1;GLK66034.1	49402000	0	WP_010395680.1 MULTISPECIES: autoinducer binding domain-containing protein [Paracoccus];QFQ87540.1 LuxR family transcriptional regulator [Paracoccus kondratievae];GLK66034.1 LuxR family transcriptional regulator [Paracoccus kondratievae]	22.663
WP_010392947.1;QFQ86407.1;GLK65744.1	49316000	0	WP_010392947.1 MULTISPECIES: NADH-quinone oxidoreductase subunit D [Paracoccus];QFQ86407.1 NADH-quinone oxidoreductase subunit D [Paracoccus kondratievae];GLK65744.1 NADH-quinone oxidoreductase subunit D [Paracoccus kondratievae]	46.661
WP_152367554.1;WP_010394485.1;QFQ88461.1;GLK64781.1	49247000	0	WP_152367554.1 DUF1775 domain-containing protein [Paracoccus kondratievae];WP_010394485.1 MULTISPECIES: DUF1775 domain-containing protein [Paracoccus];QFQ88461.1 DUF1775 domain-containing protein [Paracoccus kondratievae];GLK64781.1 hypothetical protein GC	34.277
WP_010392714.1;QFQ86510.1;GLK65581.1	48225000	0	WP_010392714.1 MULTISPECIES: D-alanyl-D-alanine carboxypeptidase family protein [Paracoccus];QFQ86510.1 D-alanyl-D-alanine carboxypeptidase [Paracoccus kondratievae];GLK65581.1 D-alanyl-D-alanine carboxypeptidase [Paracoccus kondratievae]	41.402
WP_085502409.1;GLK66220.1;WP_152367308.1;QFQ87947.1	48110000	0	WP_085502409.1 MULTISPECIES: Tim44/TimA family putative adaptor protein [Paracoccus];GLK66220.1 preprotein translocase subunit Tim44 [Paracoccus kondratievae];WP_152367308.1 Tim44/TimA family putative adaptor protein [Paracoccus kondratievae];QFQ87947.1 Ti	23.69
WP_010392499.1;QFQ87198.1;GLK64025.1	48086000	0	WP_010392499.1 MULTISPECIES: GNAT family protein [Paracoccus];QFQ87198.1 GNAT family N-acetyltransferase [Paracoccus kondratievae];GLK64025.1 GCN5 family N-acetyltransferase [Paracoccus kondratievae]	22.151
WP_085501156.1;QFQ87376.1;GLK63883.1	47199000	0	WP_085501156.1 MULTISPECIES: signal recognition particle protein [Paracoccus];QFQ87376.1 signal recognition particle protein [Paracoccus kondratievae];GLK63883.1 signal recognition particle protein [Paracoccus kondratievae]	53.63
WP_010392924.1;QFQ86418.1;GLK65755.1	46613000	0	WP_010392924.1 MULTISPECIES: NADH-quinone oxidoreductase subunit NuoI [Paracoccus];QFQ86418.1 NADH-quinone oxidoreductase subunit NuoI [Paracoccus kondratievae];GLK65755.1 NADH-quinone oxidoreductase subunit I 1 [Paracoccus kondratievae]	18.914
WP_010397540.1;QFQ89639.1;GLK64602.1	46263000	0	WP_010397540.1 MULTISPECIES: cation acetate symporter [Paracoccus];QFQ89639.1 sodium/solute symporter (plasmid) [Paracoccus kondratievae];GLK64602.1 cation acetate symporter [Paracoccus kondratievae]	59.642
WP_010400242.1;QFQ87557.1;GLK66016.1	46252000	0	WP_010400242.1 MULTISPECIES: 30S ribosomal protein S17 [Paracoccus];QFQ87557.1 30S ribosomal protein S17 [Paracoccus kondratievae];GLK66016.1 30S ribosomal protein S17 [Paracoccus kondratievae]	9.3708
WP_271179054.1;GLK62796.1;WP_193668274.1;QFQ88298.1	45440000	0	WP_271179054.1 LapA family protein [Paracoccus kondratievae];GLK62796.1 phosphoribosylanthranilate isomerase [Paracoccus kondratievae];WP_193668274.1 LapA family protein [Paracoccus kondratievae];QFQ88298.1 DUF1049 domain-containing protein [Paracoccus kon	14.713
WP_271179128.1;GLK63036.1;WP_152366747.1;QFQ86665.1	45089000	0	WP_271179128.1 Cu(I)-responsive transcriptional regulator [Paracoccus kondratievae];GLK63036.1 Cu(I)-responsive transcriptional regulator [Paracoccus kondratievae];WP_152366747.1 Cu(I)-responsive transcriptional regulator [Paracoccus kondratievae];QFQ86665	19.108
WP_152366676.1;QFQ86563.1;GLK63082.1	44627000	0	WP_152366676.1 sulfotransferase [Paracoccus kondratievae];QFQ86563.1 sulfotransferase [Paracoccus kondratievae];GLK63082.1 hypothetical protein GCM10017635_05510 [Paracoccus kondratievae]	33.551
WP_010400113.1;QFQ88859.1;GLK63031.1	44511000	0	WP_010400113.1 MULTISPECIES: ABC transporter permease [Paracoccus];QFQ88859.1 ABC transporter permease [Paracoccus kondratievae];GLK63031.1 monosaccharide-transporting ATPase [Paracoccus kondratievae]	35.552
WP_271179071.1;GLK62826.1;WP_085502644.1;QFQ89026.1	44440000	0	WP_271179071.1 electron transfer flavoprotein-ubiquinone oxidoreductase [Paracoccus kondratievae];GLK62826.1 electron transfer flavoprotein-ubiquinone oxidoreductase [Paracoccus kondratievae];WP_085502644.1 MULTISPECIES: electron transfer flavoprotein-ubiq	59.268
WP_271179027.1;GLK62733.1;WP_152366539.1;QFQ86219.1	44321000	0	WP_271179027.1 polysaccharide pyruvyl transferase family protein [Paracoccus kondratievae];GLK62733.1 hypothetical protein GCM10017635_02010 [Paracoccus kondratievae];WP_152366539.1 polysaccharide pyruvyl transferase family protein [Paracoccus kondratievae	98.741
WP_010396852.1;QFQ86831.1;GLK63579.1	44044000	0	WP_010396852.1 MULTISPECIES: 50S ribosomal protein L9 [Paracoccus];QFQ86831.1 50S ribosomal protein L9 [Paracoccus kondratievae];GLK63579.1 50S ribosomal protein L9 [Paracoccus kondratievae]	21.036
WP_271179030.1;WP_010393345.1;QFQ86211.1;GLK62741.1	43651000	0	WP_271179030.1 invasion associated locus B family protein [Paracoccus kondratievae];WP_010393345.1 MULTISPECIES: invasion associated locus B family protein [Paracoccus];QFQ86211.1 hypothetical protein F8A10_01515 [Paracoccus kondratievae];GLK62741.1 hypoth	17.884
WP_010397538.1;QFQ89640.1;GLK64603.1	43276000	0	WP_010397538.1 MULTISPECIES: DUF485 domain-containing protein [Paracoccus];QFQ89640.1 DUF485 domain-containing protein (plasmid) [Paracoccus kondratievae];GLK64603.1 membrane protein [Paracoccus kondratievae]	11.829
WP_271180053.1;GLK65307.1;WP_152366681.1;QFQ86575.1	42732000	0	WP_271180053.1 hypothetical protein [Paracoccus kondratievae];GLK65307.1 hypothetical protein GCM10017635_27810 [Paracoccus kondratievae];WP_152366681.1 hypothetical protein [Paracoccus kondratievae];QFQ86575.1 hypothetical protein F8A10_03435 [Paracoccus	49.035
WP_010393705.1;QFQ87632.1;GLK64931.1	42614000	0	WP_010393705.1 MULTISPECIES: protein TolQ [Paracoccus];QFQ87632.1 protein TolQ [Paracoccus kondratievae];GLK64931.1 Tol-Pal system subunit TolQ [Paracoccus kondratievae]	25.149
WP_010397442.1;QFQ88351.1;GLK64877.1	41962000	0	WP_010397442.1 MULTISPECIES: translation initiation factor IF-1 [Paracoccaceae];QFQ88351.1 translation initiation factor IF-1 [Paracoccus kondratievae];GLK64877.1 translation initiation factor IF-1 [Paracoccus kondratievae]	8.3767
WP_010400240.1;QFQ87558.1;GLK66015.1	41653000	0	WP_010400240.1 MULTISPECIES: 50S ribosomal protein L29 [Paracoccus];QFQ87558.1 50S ribosomal protein L29 [Paracoccus kondratievae];GLK66015.1 50S ribosomal protein L29 [Paracoccus kondratievae]	7.6527
WP_271179493.1;GLK63903.1;WP_152367066.1;QFQ87357.1	41474000	0	WP_271179493.1 aldehyde dehydrogenase family protein [Paracoccus kondratievae];GLK63903.1 NADP-dependent aldehyde dehydrogenase [Paracoccus kondratievae];WP_152367066.1 aldehyde dehydrogenase family protein [Paracoccus kondratievae];QFQ87357.1 aldehyde deh	81.432
WP_152367738.1;QFQ88749.1;GLK65511.1	40750000	0	WP_152367738.1 type VI secretion system contractile sheath large subunit [Paracoccus kondratievae];QFQ88749.1 type VI secretion system contractile sheath large subunit [Paracoccus kondratievae];GLK65511.1 type VI secretion protein EvpB [Paracoccus kondrati	55.312
WP_010392952.1;QFQ86405.1;GLK65742.1	40310000	0	WP_010392952.1 MULTISPECIES: NADH-quinone oxidoreductase subunit B [Paracoccus];QFQ86405.1 NADH-quinone oxidoreductase subunit B [Paracoccus kondratievae];GLK65742.1 NADH-quinone oxidoreductase subunit B 1 [Paracoccus kondratievae]	19.695
WP_271179499.1;GLK63926.1;WP_152367006.1;QFQ87286.1	39917000	0	WP_271179499.1 class I SAM-dependent rRNA methyltransferase [Paracoccus kondratievae];GLK63926.1 SAM-dependent methyltransferase [Paracoccus kondratievae];WP_152367006.1 class I SAM-dependent rRNA methyltransferase [Paracoccus kondratievae];QFQ87286.1 meth	42.6
GLK64017.1;WP_010392508.1;QFQ87206.1	39497000	0	GLK64017.1 cytochrome c oxidase subunit 2 [Paracoccus kondratievae];WP_010392508.1 MULTISPECIES: cytochrome c oxidase subunit II [Paracoccus];QFQ87206.1 cytochrome c oxidase subunit II [Paracoccus kondratievae]	32.465
WP_010393066.1;QFQ86345.1;GLK62605.1	38419000	0	WP_010393066.1 MULTISPECIES: succinate dehydrogenase iron-sulfur subunit [Paracoccus];QFQ86345.1 succinate dehydrogenase iron-sulfur subunit [Paracoccus kondratievae];GLK62605.1 succinate dehydrogenase iron-sulfur subunit [Paracoccus kondratievae]	29.51
WP_010395517.1;GLK64335.1;WP_152368399.1;QFQ89883.1	38162000	0	WP_010395517.1 MULTISPECIES: iron uptake system protein EfeO [Paracoccus];GLK64335.1 iron transporter substrate-binding protein [Paracoccus kondratievae];WP_152368399.1 iron uptake system protein EfeO [Paracoccus kondratievae];QFQ89883.1 iron transporter s	41.413
WP_271180391.1;GLK66308.1;WP_152367272.1;QFQ87867.1	38028000	0	WP_271180391.1 MlaD family protein [Paracoccus kondratievae];GLK66308.1 paraquat-inducible protein B [Paracoccus kondratievae];WP_152367272.1 MlaD family protein [Paracoccus kondratievae];QFQ87867.1 MCE family protein [Paracoccus kondratievae]	73.406
WP_010397168.1;QFQ87770.1;GLK63148.1	37773000	0	WP_010397168.1 MULTISPECIES: acetyl-CoA carboxylase carboxyltransferase subunit alpha [Paracoccus];QFQ87770.1 acetyl-CoA carboxylase carboxyltransferase subunit alpha [Paracoccus kondratievae];GLK63148.1 acetyl-coenzyme A carboxylase carboxyl transferase s	34.952
WP_010392003.1;QFQ87945.1;GLK66222.1	37654000	0	WP_010392003.1 MULTISPECIES: protein-export chaperone SecB [Paracoccus];QFQ87945.1 protein-export chaperone SecB [Paracoccus kondratievae];GLK66222.1 protein-export protein SecB [Paracoccus kondratievae]	19.995
WP_271180145.1;GLK65571.1;WP_010392696.1;QFQ86520.1	37594000	0	WP_271180145.1 peptidylprolyl isomerase [Paracoccus kondratievae];GLK65571.1 peptidyl-prolyl cis-trans isomerase [Paracoccus kondratievae];WP_010392696.1 MULTISPECIES: peptidylprolyl isomerase [Paracoccus];QFQ86520.1 peptidylprolyl isomerase [Paracoccus ko	70.461
WP_010399597.1;GLK63016.1	36488000	0	WP_010399597.1 MULTISPECIES: LysR substrate-binding domain-containing protein [Paracoccus];GLK63016.1 LysR family transcriptional regulator [Paracoccus kondratievae]	33.06
WP_010398742.1;QFQ86155.1;GLK62871.1	36029000	0	WP_010398742.1 MULTISPECIES: 50S ribosomal protein L20 [Paracoccus];QFQ86155.1 50S ribosomal protein L20 [Paracoccus kondratievae];GLK62871.1 50S ribosomal protein L20 [Paracoccus kondratievae]	13.241
WP_010395008.1;QFQ86974.1;GLK64296.1	35978000	0	WP_010395008.1 MULTISPECIES: Ppx/GppA family phosphatase [Paracoccus];QFQ86974.1 exopolyphosphatase [Paracoccus kondratievae];GLK64296.1 exopolyphosphatase [Paracoccus kondratievae]	56.431
WP_152367169.1;QFQ87595.1;WP_271179878.1;GLK64891.1	35135000	0	WP_152367169.1 TonB family protein [Paracoccus kondratievae];QFQ87595.1 TonB family protein [Paracoccus kondratievae];WP_271179878.1 TonB family protein [Paracoccus kondratievae];GLK64891.1 hypothetical protein GCM10017635_23620 [Paracoccus kondratievae]	30.432
WP_271180108.1;WP_010398143.1;QFQ86608.1;GLK65481.1	34848000	0	WP_271180108.1 acetyl-CoA carboxylase, carboxyltransferase subunit beta [Paracoccus kondratievae];WP_010398143.1 MULTISPECIES: acetyl-CoA carboxylase, carboxyltransferase subunit beta [Paracoccus];QFQ86608.1 acetyl-CoA carboxylase carboxyltransferase subun	34.13
GLK62657.1;WP_029371451.1;QFQ86294.1	34665000	0	GLK62657.1 carnitine operon oxidoreductase caia [Paracoccus kondratievae];WP_029371451.1 MULTISPECIES: L,D-transpeptidase [Paracoccus];QFQ86294.1 L,D-transpeptidase family protein [Paracoccus kondratievae]	20.711
WP_010393331.1;QFQ86216.1;GLK62736.1	34346000	0	WP_010393331.1 MULTISPECIES: fructose-6-phosphate aldolase [Paracoccus];QFQ86216.1 fructose-6-phosphate aldolase [Paracoccus kondratievae];GLK62736.1 putative transaldolase [Paracoccus kondratievae]	23.356
WP_271179366.1;WP_085501973.1;QFQ86822.1;GLK63589.1	33950000	0	WP_271179366.1 membrane protein insertase YidC [Paracoccus kondratievae];WP_085501973.1 MULTISPECIES: membrane protein insertase YidC [Paracoccus];QFQ86822.1 membrane protein insertase YidC [Paracoccus kondratievae];GLK63589.1 membrane protein insertase Yi	69.424
WP_029371287.1;QFQ87141.1;GLK64082.1	33930000	0	WP_029371287.1 MULTISPECIES: cytochrome-c oxidase, cbb3-type subunit I [Paracoccus];QFQ87141.1 cytochrome-c oxidase, cbb3-type subunit I [Paracoccus kondratievae];GLK64082.1 cytochrome c oxidase, cbb3-type subunit I [Paracoccus kondratievae]	60.067
WP_029371947.1;GLK63933.1;QFQ88047.1;WP_227493355.1	33554000	0	WP_029371947.1 MULTISPECIES: hypothetical protein [Paracoccus];GLK63933.1 hypothetical protein GCM10017635_14040 [Paracoccus kondratievae];QFQ88047.1 hypothetical protein F8A10_07495 [Paracoccus kondratievae];WP_227493355.1 hypothetical protein [Paracoccus	20.336
WP_010394788.1;GLK63430.1;WP_152366851.1;QFQ86889.1	33519000	0	WP_010394788.1 MULTISPECIES: alpha-hydroxy acid oxidase [Paracoccus];GLK63430.1 alpha-hydroxy-acid oxidizing enzyme [Paracoccus kondratievae];WP_152366851.1 alpha-hydroxy acid oxidase [Paracoccus kondratievae];QFQ86889.1 L-lactate dehydrogenase [Paracoccus	42.714
WP_010396487.1;QFQ87053.1;GLK64209.1	33517000	0	WP_010396487.1 MULTISPECIES: efflux transporter outer membrane subunit [Paracoccus];QFQ87053.1 efflux transporter outer membrane subunit [Paracoccus kondratievae];GLK64209.1 nodulation protein NodT [Paracoccus kondratievae]	48.346
WP_010394132.1;QFQ89300.1;GLK63209.1	33506000	0	WP_010394132.1 MULTISPECIES: endolytic transglycosylase MltG [Paracoccus];QFQ89300.1 endolytic transglycosylase MltG [Paracoccus kondratievae];GLK63209.1 branched-chain alpha-keto acid dehydrogenase subunit E2 [Paracoccus kondratievae]	42.191
GLK64204.1;WP_029372091.1;QFQ87057.1	33496000	0	GLK64204.1 1-acyl-sn-glycerol-3-phosphate acyltransferase [Paracoccus kondratievae];WP_029372091.1 MULTISPECIES: lysophospholipid acyltransferase family protein [Paracoccus];QFQ87057.1 1-acyl-sn-glycerol-3-phosphate acyltransferase [Paracoccus kondratievae	22.239
WP_271179232.1;WP_152367376.1;QFQ88096.1;GLK63337.1	33085000	0	WP_271179232.1 protein translocase subunit SecD [Paracoccus kondratievae];WP_152367376.1 protein translocase subunit SecD [Paracoccus kondratievae];QFQ88096.1 protein translocase subunit SecD [Paracoccus kondratievae];GLK63337.1 protein translocase subunit	59.431
WP_029371233.1;QFQ85978.1;GLK66164.1	33050000	0	WP_029371233.1 MULTISPECIES: ATP-dependent Clp protease proteolytic subunit [Paracoccus];QFQ85978.1 ATP-dependent Clp protease proteolytic subunit [Paracoccus kondratievae];GLK66164.1 ATP-dependent Clp protease proteolytic subunit [Paracoccus kondratievae]	23.563
WP_085502380.1;WP_010392106.1;QFQ85968.1;GLK66174.1	32487000	0	WP_085502380.1 MULTISPECIES: ParB/RepB/Spo0J family partition protein [Paracoccus];WP_010392106.1 MULTISPECIES: ParB/RepB/Spo0J family partition protein [Paracoccus];QFQ85968.1 ParB/RepB/Spo0J family partition protein [Paracoccus kondratievae];GLK66174.1 c	32.835
WP_010397250.1;QFQ87804.1;GLK63113.1	32440000	0	WP_010397250.1 MULTISPECIES: molecular chaperone DnaK [Paracoccus];QFQ87804.1 molecular chaperone DnaK [Paracoccus kondratievae];GLK63113.1 chaperone protein DnaK [Paracoccus kondratievae]	68.782
WP_152366887.1;WP_085502542.1;QFQ86977.1;GLK64293.1	32217000	0	WP_152366887.1 ParA family partition ATPase [Paracoccus kondratievae];WP_085502542.1 MULTISPECIES: ParA family partition ATPase [Paracoccus];QFQ86977.1 AAA family ATPase [Paracoccus kondratievae];GLK64293.1 cobyrinic acid a,c-diamide synthase [Paracoccus k	22.685
WP_271179159.1;WP_010397248.1;QFQ87803.1;GLK63114.1	32052000	0	WP_271179159.1 molecular chaperone DnaJ [Paracoccus kondratievae];WP_010397248.1 MULTISPECIES: molecular chaperone DnaJ [Paracoccus];QFQ87803.1 molecular chaperone DnaJ [Paracoccus kondratievae];GLK63114.1 chaperone protein DnaJ [Paracoccus kondratievae]	41.564
WP_271178991.1;GLK62626.1;WP_152366584.1;QFQ86324.1	31604000	0	WP_271178991.1 dihydrolipoyl dehydrogenase [Paracoccus kondratievae];GLK62626.1 dihydrolipoyl dehydrogenase [Paracoccus kondratievae];WP_152366584.1 dihydrolipoyl dehydrogenase [Paracoccus kondratievae];QFQ86324.1 dihydrolipoyl dehydrogenase [Paracoccus ko	48.98
WP_085502723.1;QFQ86137.1;GLK62893.1	31537000	0	WP_085502723.1 MULTISPECIES: LysR family transcriptional regulator [Paracoccus];QFQ86137.1 LysR family transcriptional regulator [Paracoccus kondratievae];GLK62893.1 LysR family transcriptional regulator [Paracoccus kondratievae]	33.855
WP_010393530.1;QFQ87711.1;GLK65531.1	31418000	0	WP_010393530.1 MULTISPECIES: translation initiation factor IF-2 [Paracoccus];QFQ87711.1 translation initiation factor IF-2 [Paracoccus kondratievae];GLK65531.1 translation initiation factor IF-2 [Paracoccus kondratievae]	91.095
WP_271179873.1;GLK64880.1;WP_152367162.1;QFQ87585.1	31313000	0	WP_271179873.1 DUF533 domain-containing protein [Paracoccus kondratievae];GLK64880.1 hypothetical protein GCM10017635_23510 [Paracoccus kondratievae];WP_152367162.1 DUF533 domain-containing protein [Paracoccus kondratievae];QFQ87585.1 DUF533 domain-contain	30.746
WP_271179705.1;GLK64450.1;WP_010399518.1;QFQ89839.1	30835000	0	WP_271179705.1 NAD(P)/FAD-dependent oxidoreductase [Paracoccus kondratievae];GLK64450.1 NADH dehydrogenase [Paracoccus kondratievae];WP_010399518.1 MULTISPECIES: NAD(P)/FAD-dependent oxidoreductase [Paracoccus];QFQ89839.1 NAD(P)/FAD-dependent oxidoreductas	46.793
WP_271179557.1;GLK64097.1;WP_152366954.1;QFQ87128.1	30685000	0	WP_271179557.1 dipeptidase [Paracoccus kondratievae];GLK64097.1 dipeptidase [Paracoccus kondratievae];WP_152366954.1 dipeptidase [Paracoccus kondratievae];QFQ87128.1 peptidase M19 [Paracoccus kondratievae]	42.514
WP_010395254.1;QFQ86742.1;GLK65873.1	30677000	0	WP_010395254.1 MULTISPECIES: CvpA family protein [Paracoccus];QFQ86742.1 CvpA family protein [Paracoccus kondratievae];GLK65873.1 colicin V production protein CvpA [Paracoccus kondratievae]	21.152
WP_010396795.1;QFQ86850.1;GLK63558.1	30348000	0	WP_010396795.1 MULTISPECIES: Sec-independent protein translocase protein TatB [Paracoccus];QFQ86850.1 twin-arginine translocase subunit TatB [Paracoccus kondratievae];GLK63558.1 Sec-independent protein translocase protein TatB [Paracoccus kondratievae]	17.258
WP_010398476.1;QFQ89016.1;GLK62836.1	30271000	0	WP_010398476.1 MULTISPECIES: outer membrane beta-barrel protein [Paracoccus];QFQ89016.1 outer membrane beta-barrel protein [Paracoccus kondratievae];GLK62836.1 outer membrane protein [Paracoccus kondratievae]	24.933
WP_010400054.1;WP_152367796.1;QFQ88809.1;GLK65344.1	30255000	0	WP_010400054.1 MULTISPECIES: Hsp20/alpha crystallin family protein [Paracoccus];WP_152367796.1 MULTISPECIES: Hsp20/alpha crystallin family protein [Paracoccus];QFQ88809.1 Hsp20 family protein [Paracoccus kondratievae]	19.654
WP_010398464.1;QFQ89021.1;GLK62831.1	30147000	0	WP_010398464.1 MULTISPECIES: signal peptidase I [Paracoccus];QFQ89021.1 signal peptidase I [Paracoccus kondratievae];GLK62831.1 signal peptidase I [Paracoccus kondratievae]	29.629
WP_271180052.1;GLK65306.1;WP_152366682.1;QFQ86576.1	30011000	0	WP_271180052.1 heme biosynthesis HemY N-terminal domain-containing protein [Paracoccus kondratievae];GLK65306.1 heme biosynthesis protein HemY [Paracoccus kondratievae];WP_152366682.1 heme biosynthesis HemY N-terminal domain-containing protein [Paracoccus	62.591
WP_152368078.1;QFQ89274.1;WP_271179182.1;WP_271179913.1	29848000	0	WP_152368078.1 pyruvate carboxylase [Paracoccus kondratievae];QFQ89274.1 pyruvate carboxylase [Paracoccus kondratievae]	125.29
WP_010394044.1;QFQ89337.1;GLK63248.1	29602000	0	WP_010394044.1 MULTISPECIES: MerR family DNA-binding transcriptional regulator [Paracoccus];QFQ89337.1 MerR family DNA-binding protein [Paracoccus kondratievae];GLK63248.1 MerR family transcriptional regulator [Paracoccus kondratievae]	16.635
WP_010399969.1;QFQ88739.1;GLK65502.1	29524000	0	WP_010399969.1 MULTISPECIES: cold-shock protein [Paracoccus];QFQ88739.1 cold-shock protein [Paracoccus kondratievae];GLK65502.1 cold-shock protein [Paracoccus kondratievae]	7.276
WP_085502725.1;QFQ86161.1;GLK62865.1	29172000	0	WP_085502725.1 MULTISPECIES: large conductance mechanosensitive channel protein MscL [Paracoccus];QFQ86161.1 large conductance mechanosensitive channel protein MscL [Paracoccus kondratievae];GLK62865.1 large-conductance mechanosensitive channel [Paracoccus	15.492
WP_010395022.1;GLK64290.1;WP_152366889.1;QFQ86980.1	28888000	0	WP_010395022.1 MULTISPECIES: ETC complex I subunit [Paracoccus];GLK64290.1 ETC complex I subunit region [Paracoccus kondratievae];WP_152366889.1 ETC complex I subunit [Paracoccus kondratievae];QFQ86980.1 ETC complex I subunit [Paracoccus kondratievae]	12.103
WP_152366816.1;WP_010399149.1;QFQ86796.1;GLK65445.1	28783000	0	WP_152366816.1 capsule biosynthesis protein [Paracoccus kondratievae];WP_010399149.1 MULTISPECIES: capsule polysaccharide transporter [Paracoccus];QFQ86796.1 capsule biosynthesis protein [Paracoccus kondratievae];GLK65445.1 capsule polysaccharide transport	63.887
WP_010398488.1;QFQ89011.1;GLK62841.1	28777000	0	WP_010398488.1 MULTISPECIES: Lrp/AsnC family transcriptional regulator [Paracoccus];QFQ89011.1 winged helix-turn-helix transcriptional regulator [Paracoccus kondratievae];GLK62841.1 transcriptional regulator [Paracoccus kondratievae]	17.717
WP_152368218.1;QFQ89564.1;GLK64406.1	28707000	0	WP_152368218.1 ATP-binding cassette domain-containing protein [Paracoccus kondratievae];QFQ89564.1 ATP-binding cassette domain-containing protein (plasmid) [Paracoccus kondratievae];GLK64406.1 ABC transporter ATP-binding protein [Paracoccus kondratievae]	30.792
WP_271179126.1;GLK63030.1;WP_152367837.1;QFQ88860.1;WP_010395429.1;QFQ89549.1;GLK64390.1	28187000	0	WP_271179126.1 sugar ABC transporter ATP-binding protein [Paracoccus kondratievae];GLK63030.1 putative ribose/galactose/methyl galactoside import ATP-binding protein 2 [Paracoccus kondratievae];WP_152367837.1 sugar ABC transporter ATP-binding protein [Para	56.797
GLK65167.1;WP_172686436.1;AKJ20415.1;WP_271179980.1	28165000	0	GLK65167.1 hypothetical protein GCM10017635_26380 [Paracoccus kondratievae];WP_172686436.1 hypothetical protein [Paracoccus kondratievae];AKJ20415.1 hypothetical protein pKON1_p19 (plasmid) [Paracoccus kondratievae];WP_271179980.1 hypothetical protein [Par	16.609
WP_010394850.1;QFQ86915.1;GLK63401.1	28058000	0	WP_010394850.1 MULTISPECIES: L,D-transpeptidase family protein [Paracoccus];QFQ86915.1 L,D-transpeptidase family protein [Paracoccus kondratievae];GLK63401.1 hypothetical protein GCM10017635_08710 [Paracoccus kondratievae]	18.368
WP_085502709.1;QFQ86163.1;GLK62862.1	27861000	0	WP_085502709.1 MULTISPECIES: COQ9 family protein [Paracoccus];QFQ86163.1 COQ9 family protein [Paracoccus kondratievae];GLK62862.1 hypothetical protein GCM10017635_03310 [Paracoccus kondratievae]	25.019
WP_010395580.1;QFQ87498.1;GLK66080.1	27840000	0	WP_010395580.1 MULTISPECIES: ATP-binding cassette domain-containing protein [Paracoccus];QFQ87498.1 ATP-binding cassette domain-containing protein [Paracoccus kondratievae];GLK66080.1 ABC transporter ATP-binding protein [Paracoccus kondratievae]	37.096
WP_010398437.1;QFQ89031.1;GLK62820.1	27746000	0	WP_010398437.1 MULTISPECIES: hypothetical protein [Paracoccus];QFQ89031.1 hypothetical protein F8A10_16605 [Paracoccus kondratievae];GLK62820.1 hypothetical protein GCM10017635_02880 [Paracoccus kondratievae]	23.428
WP_152368243.1;WP_152366465.1;QFQ89596.1;QFQ86036.1;WP_271179986.1;GLK64451.1	27579000	0	WP_152368243.1 electron transfer flavoprotein subunit beta/FixA family protein [Paracoccus kondratievae];WP_152366465.1 electron transfer flavoprotein subunit beta/FixA family protein [Paracoccus kondratievae];QFQ89596.1 electron transfer flavoprotein subu	26.797
WP_010395639.1;QFQ87521.1;GLK66053.1	27573000	0	WP_010395639.1 MULTISPECIES: D-amino acid dehydrogenase [Paracoccus];QFQ87521.1 FAD-dependent oxidoreductase [Paracoccus kondratievae];GLK66053.1 D-amino acid dehydrogenase [Paracoccus kondratievae]	46.761
WP_271179259.1;WP_152366875.1;QFQ86942.1;GLK63370.1	27566000	0	WP_271179259.1 aminoacyl-tRNA hydrolase [Paracoccus kondratievae];WP_152366875.1 aminoacyl-tRNA hydrolase [Paracoccus kondratievae];QFQ86942.1 aminoacyl-tRNA hydrolase [Paracoccus kondratievae];GLK63370.1 peptidyl-tRNA hydrolase [Paracoccus kondratievae]	25.211
WP_010398990.1;QFQ87580.1;GLK65387.1	27472000	0	WP_010398990.1 MULTISPECIES: transcription termination/antitermination protein NusG [Paracoccus];QFQ87580.1 transcription termination/antitermination protein NusG [Paracoccus kondratievae];GLK65387.1 transcription termination/antitermination protein NusG [	20.038
WP_271179646.1;GLK64328.1;WP_085502522.1;QFQ86945.1	27417000	0	WP_271179646.1 NADH:ubiquinone oxidoreductase subunit NDUFA12 [Paracoccus kondratievae];GLK64328.1 NADH:ubiquinone oxidoreductase subunit NDUFA12 [Paracoccus kondratievae];WP_085502522.1 MULTISPECIES: NADH:ubiquinone oxidoreductase subunit NDUFA12 [Paracoc	14.739
WP_010394887.1;QFQ86930.1;GLK63384.1	26453000	0	WP_010394887.1 MULTISPECIES: DUF1190 domain-containing protein [Paracoccus];QFQ86930.1 DUF1190 domain-containing protein [Paracoccus kondratievae];GLK63384.1 hypothetical protein GCM10017635_08540 [Paracoccus kondratievae]	21.4
WP_010392935.1;QFQ86413.1;GLK65750.1	26418000	0	WP_010392935.1 MULTISPECIES: hypothetical protein [Paracoccus];QFQ86413.1 hypothetical protein F8A10_02560 [Paracoccus kondratievae];GLK65750.1 hypothetical protein GCM10017635_32270 [Paracoccus kondratievae]	15.82
WP_152366616.1;QFQ86408.1;GLK65745.1	26389000	0	WP_152366616.1 NADH-quinone oxidoreductase subunit NuoE [Paracoccus kondratievae];QFQ86408.1 NADH-quinone oxidoreductase subunit NuoE [Paracoccus kondratievae];GLK65745.1 NADH-quinone oxidoreductase subunit E [Paracoccus kondratievae]	26.186
WP_010394143.1;QFQ89296.1;GLK63205.1	26369000	0	WP_010394143.1 MULTISPECIES: SPFH domain-containing protein [Paracoccus];QFQ89296.1 DUF4339 domain-containing protein [Paracoccus kondratievae];GLK63205.1 antifreeze protein, type I [Paracoccus kondratievae]	40.841
WP_152367739.1;QFQ88750.1;GLK65512.1	26178000	0	WP_152367739.1 type VI secretion system contractile sheath small subunit [Paracoccus kondratievae];QFQ88750.1 type VI secretion system contractile sheath small subunit [Paracoccus kondratievae];GLK65512.1 type VI secretion protein [Paracoccus kondratievae]	19.372
WP_152367895.1;QFQ88959.1;GLK63799.1	25992000	0	WP_152367895.1 MULTISPECIES: nickel-dependent hydrogenase large subunit [Paracoccus];QFQ88959.1 hydrogenase 1 large subunit [Paracoccus kondratievae];GLK63799.1 hydrogenase 2 large subunit [Paracoccus kondratievae]	66.699
WP_040601665.1;QFQ87981.1;GLK65813.1	25794000	0	WP_040601665.1 MULTISPECIES: GH25 family lysozyme [Paracoccus];QFQ87981.1 glycoside hydrolase [Paracoccus kondratievae];GLK65813.1 glycoside hydrolase [Paracoccus kondratievae]	29.59
WP_085502028.1;QFQ87856.1;GLK66320.1	25784000	0	WP_085502028.1 MULTISPECIES: autotransporter assembly complex family protein [Paracoccus];QFQ87856.1 BamA/TamA family outer membrane protein [Paracoccus kondratievae];GLK66320.1 outer membrane protein assembly factor [Paracoccus kondratievae]	67.221
WP_010392300.1;QFQ87095.1;GLK64132.1	25492000	0	WP_010392300.1 MULTISPECIES: sulfate ABC transporter substrate-binding protein [Paracoccus];QFQ87095.1 sulfate ABC transporter substrate-binding protein [Paracoccus kondratievae];GLK64132.1 sulfate ABC transporter substrate-binding protein [Paracoccus kond	36.135
WP_085501437.1;QFQ89406.1;GLK63320.1	25430000	0	WP_085501437.1 MULTISPECIES: bifunctional (p)ppGpp synthetase/guanosine-3,5-bis(diphosphate) 3-pyrophosphohydrolase [Paracoccus];QFQ89406.1 RelA/SpoT family protein [Paracoccus kondratievae];GLK63320.1 guanosine-3,5-bis(diphosphate) 3-pyrophosphohydr	80.07
WP_010400526.1;QFQ86703.1;GLK65243.1	25151000	0	WP_010400526.1 MULTISPECIES: MbcA/ParS/Xre antitoxin family protein [Paracoccus];QFQ86703.1 DUF2384 domain-containing protein [Paracoccus kondratievae];GLK65243.1 XRE family transcriptional regulator [Paracoccus kondratievae]	12.826
WP_040601657.1;QFQ86500.1;GLK65591.1	25058000	0	WP_040601657.1 MULTISPECIES: ABC transporter ATP-binding protein [Paracoccus];QFQ86500.1 polyamine ABC transporter ATP-binding protein [Paracoccus kondratievae];GLK65591.1 polyamine-transporting ATPase [Paracoccus kondratievae]	40.776
WP_010394783.1;QFQ86887.1;GLK63432.1	24515000	0	WP_010394783.1 MULTISPECIES: 50S ribosomal protein L25/general stress protein Ctc [Paracoccus];QFQ86887.1 50S ribosomal protein L25/general stress protein Ctc [Paracoccus kondratievae];GLK63432.1 50S ribosomal protein L25 [Paracoccus kondratievae]	22.909
WP_152367171.1;QFQ87597.1;GLK64893.1	24268000	0	WP_152367171.1 hemolysin family protein [Paracoccus kondratievae];QFQ87597.1 DUF21 domain-containing protein [Paracoccus kondratievae];GLK64893.1 hemolysin [Paracoccus kondratievae]	45.639
WP_271178990.1;GLK62623.1;WP_152366586.1;QFQ86327.1	24160000	0	WP_271178990.1 2-oxoglutarate dehydrogenase complex dihydrolipoyllysine-residue succinyltransferase [Paracoccus kondratievae];GLK62623.1 dihydrolipoyllysine-residue succinyltransferase component of 2-oxoglutarate dehydrogenase complex [Paracoccus kondratie	53.963
WP_271179652.1;WP_152368400.1;QFQ89884.1;GLK64336.1	24068000	0	WP_271179652.1 iron uptake transporter permease EfeU [Paracoccus kondratievae];WP_152368400.1 iron uptake transporter permease EfeU [Paracoccus kondratievae];QFQ89884.1 iron transporter (plasmid) [Paracoccus kondratievae];GLK64336.1 iron transporter [Parac	29.714
WP_010395188.1;QFQ86768.1;GLK65845.1	24018000	0	WP_010395188.1 MULTISPECIES: Fe-S cluster assembly ATPase SufC [Paracoccus];QFQ86768.1 Fe-S cluster assembly ATPase SufC [Paracoccus kondratievae];GLK65845.1 ABC transporter ATP-binding protein [Paracoccus kondratievae]	27.387
WP_271179549.1;WP_152366961.1;QFQ87157.1	23836000	0	WP_271179549.1 MerR family transcriptional regulator [Paracoccus kondratievae];WP_152366961.1 MerR family transcriptional regulator [Paracoccus kondratievae];QFQ87157.1 MerR family transcriptional regulator [Paracoccus kondratievae]	22.113
WP_010397203.1;QFQ87787.1;GLK63131.1	23689000	0	WP_010397203.1 MULTISPECIES: Lrp/AsnC family transcriptional regulator [Paracoccus];QFQ87787.1 AsnC family transcriptional regulator [Paracoccus kondratievae];GLK63131.1 AsnC family transcriptional regulator [Paracoccus kondratievae]	15.615
QFQ87162.1	23671000	0	QFQ87162.1 hypothetical protein F8A10_06815 [Paracoccus kondratievae]	7.8852
WP_271179228.1;GLK63325.1;WP_152368133.1;QFQ89411.1	23300000	0	WP_271179228.1 hypothetical protein [Paracoccus kondratievae];GLK63325.1 hypothetical protein GCM10017635_07950 [Paracoccus kondratievae];WP_152368133.1 hypothetical protein [Paracoccus kondratievae];QFQ89411.1 hypothetical protein F8A10_18795 [Paracoccus	58.542
WP_271179679.1;GLK64402.1;WP_010395404.1;QFQ89560.1	23265000	0	WP_271179679.1 ABC transporter substrate-binding protein [Paracoccus kondratievae];GLK64402.1 peptide ABC transporter substrate-binding protein [Paracoccus kondratievae];WP_010395404.1 MULTISPECIES: ABC transporter substrate-binding protein [Paracoccus];QF	59.479
WP_010394479.1;QFQ88464.1;GLK64778.1	23189000	0	WP_010394479.1 MULTISPECIES: Fe(3+) ABC transporter substrate-binding protein [Paracoccus];QFQ88464.1 extracellular solute-binding protein [Paracoccus kondratievae];GLK64778.1 iron ABC transporter substrate-binding protein [Paracoccus kondratievae]	36.032
WP_010394206.1;QFQ89276.1;GLK63184.1	23178000	0	WP_010394206.1 MULTISPECIES: hemin uptake protein HemP [Paracoccus];QFQ89276.1 hemin uptake protein HemP [Paracoccus kondratievae];GLK63184.1 hypothetical protein GCM10017635_06540 [Paracoccus kondratievae]	6.3273
WP_040602116.1;GLK64629.1	22923000	0	WP_040602116.1 MULTISPECIES: YbaN family protein [Paracoccus];GLK64629.1 hypothetical protein GCM10017635_21000 [Paracoccus kondratievae]	12.775
GLK62734.1;QFQ86218.1;WP_227493397.1	22698000	0	GLK62734.1 glycosyl transferase [Paracoccus kondratievae];QFQ86218.1 glycosyltransferase [Paracoccus kondratievae];WP_227493397.1 MULTISPECIES: hypothetical protein [Paracoccus]	68.376
WP_271180309.1;GLK66062.1;WP_010395617.1;QFQ87513.1	22571000	0	WP_271180309.1 phosphoglycerate dehydrogenase [Paracoccus kondratievae];GLK66062.1 D-3-phosphoglycerate dehydrogenase [Paracoccus kondratievae];WP_010395617.1 MULTISPECIES: phosphoglycerate dehydrogenase [Paracoccus];QFQ87513.1 phosphoglycerate dehydrogena	56.465
WP_271180395.1;GLK66314.1;WP_152367269.1;QFQ87861.1	22462000	0	WP_271180395.1 DUF2125 domain-containing protein [Paracoccus kondratievae];GLK66314.1 hypothetical protein GCM10017635_37910 [Paracoccus kondratievae];WP_152367269.1 DUF2125 domain-containing protein [Paracoccus kondratievae];QFQ87861.1 DUF2125 domain-cont	54.102
WP_152367168.1;QFQ87594.1;WP_271179877.1;GLK64890.1	22015000	0	WP_152367168.1 TonB system transport protein ExbD [Paracoccus kondratievae];QFQ87594.1 TonB system transport protein ExbD [Paracoccus kondratievae];WP_271179877.1 TonB system transport protein ExbD [Paracoccus kondratievae];GLK64890.1 TonB system transport	17.513
WP_152366617.1;QFQ86414.1;GLK65751.1	21663000	0	WP_152366617.1 NADH-quinone oxidoreductase subunit NuoG [Paracoccus kondratievae];QFQ86414.1 NADH-quinone oxidoreductase subunit G [Paracoccus kondratievae];GLK65751.1 NADH-quinone oxidoreductase [Paracoccus kondratievae]	73.389
WP_271179303.1;GLK63469.1	21563000	0	WP_271179303.1 P63C domain-containing protein [Paracoccus kondratievae];GLK63469.1 hypothetical protein GCM10017635_09390 [Paracoccus kondratievae]	36.476
WP_271179572.1;GLK64133.1;WP_152366942.1;QFQ87094.1	21557000	0	WP_271179572.1 sulfate/molybdate ABC transporter ATP-binding protein [Paracoccus kondratievae];GLK64133.1 sulfate-transporting ATPase [Paracoccus kondratievae];WP_152366942.1 sulfate/molybdate ABC transporter ATP-binding protein [Paracoccus kondratievae];Q	39.891
WP_010400055.1;GLK65343.1;WP_152367797.1;QFQ88810.1	21336000	0	WP_010400055.1 MULTISPECIES: Hsp20 family protein [Paracoccus];GLK65343.1 molecular chaperone Hsp20 [Paracoccus kondratievae]	18.839
WP_271179280.1;GLK63442.1	21260000	0	WP_271179280.1 hypothetical protein [Paracoccus kondratievae];GLK63442.1 hypothetical protein GCM10017635_09120 [Paracoccus kondratievae]	48.168
WP_085501316.1;QFQ86340.1;GLK62610.1	21128000	0	WP_085501316.1 MULTISPECIES: succinate dehydrogenase, hydrophobic membrane anchor protein [Paracoccus];QFQ86340.1 succinate dehydrogenase, hydrophobic membrane anchor protein [Paracoccus kondratievae];GLK62610.1 succinate dehydrogenase [Paracoccus kondrati	13.869
WP_010392490.1;QFQ87193.1;GLK64031.1	20953000	0	WP_010392490.1 MULTISPECIES: methionine ABC transporter permease [Paracoccus];QFQ87193.1 methionine ABC transporter permease MetI [Paracoccus kondratievae];GLK64031.1 methionine ABC transporter permease [Paracoccus kondratievae]	23.717
WP_271179728.1;WP_010397068.1;QFQ89808.1;GLK64488.1	20929000	0	WP_271179728.1 septum site-determining protein MinD [Paracoccus kondratievae];WP_010397068.1 MULTISPECIES: septum site-determining protein MinD [Paracoccus];QFQ89808.1 septum site-determining protein MinD (plasmid) [Paracoccus kondratievae];GLK64488.1 site	29.521
WP_152367425.1;QFQ88215.1;GLK65991.1	20633000	0	WP_152367425.1 EcsC family protein [Paracoccus kondratievae];QFQ88215.1 protein EcsC [Paracoccus kondratievae];GLK65991.1 hypothetical protein GCM10017635_34680 [Paracoccus kondratievae]	29.405
WP_271179879.1;WP_010393785.1;QFQ87598.1;GLK64894.1	20595000	0	WP_271179879.1 patatin-like phospholipase family protein [Paracoccus kondratievae];WP_010393785.1 MULTISPECIES: patatin-like phospholipase family protein [Paracoccus];QFQ87598.1 patatin-like phospholipase family protein [Paracoccus kondratievae];GLK64894.1	43.05
WP_010395694.1;QFQ87546.1;GLK66028.1	20557000	0	WP_010395694.1 MULTISPECIES: preprotein translocase subunit SecY [Paracoccus];QFQ87546.1 preprotein translocase subunit SecY [Paracoccus kondratievae];GLK66028.1 protein translocase subunit SecY [Paracoccus kondratievae]	49.378
WP_085501894.1;QFQ88307.1;GLK63642.1	20448000	0	WP_085501894.1 MULTISPECIES: translation elongation factor Ts [Paracoccus];QFQ88307.1 elongation factor Ts [Paracoccus kondratievae];GLK63642.1 elongation factor Ts [Paracoccus kondratievae]	31.449
WP_271178961.1;GLK62538.1;WP_152368387.1;QFQ89869.1	20446000	0	WP_271178961.1 LysR family transcriptional regulator [Paracoccus kondratievae];GLK62538.1 LysR family transcriptional regulator [Paracoccus kondratievae];WP_152368387.1 LysR family transcriptional regulator [Paracoccus kondratievae];QFQ89869.1 LysR family	34.669
WP_271178982.1;WP_152366595.1;QFQ86357.1;GLK62593.1	20392000	0	WP_271178982.1 16S rRNA (cytosine(1402)-N(4))-methyltransferase RsmH [Paracoccus kondratievae];WP_152366595.1 16S rRNA (cytosine(1402)-N(4))-methyltransferase RsmH [Paracoccus kondratievae];QFQ86357.1 16S rRNA (cytosine(1402)-N(4))-methyltransferase RsmH [	33.82
WP_152367237.1;QFQ87795.1;GLK63122.1	20337000	0	WP_152367237.1 excinuclease ABC subunit UvrC [Paracoccus kondratievae];QFQ87795.1 excinuclease ABC subunit UvrC [Paracoccus kondratievae];GLK63122.1 UvrABC system protein C [Paracoccus kondratievae]	68.993
WP_271179987.1;WP_152366466.1;QFQ89595.1;QFQ86168.1;QFQ86037.1	20292000	0	WP_271179987.1 FAD-binding protein, partial [Paracoccus kondratievae];WP_152366466.1 FAD-binding protein [Paracoccus kondratievae];QFQ89595.1 electron transfer flavoprotein subunit alpha/FixB family protein (plasmid) [Paracoccus kondratievae];QFQ86168.1 el	29.47
WP_152366879.1;QFQ86951.1;GLK64322.1	20249000	0	WP_152366879.1 lysophospholipid acyltransferase family protein [Paracoccus kondratievae];QFQ86951.1 lauroyl acyltransferase [Paracoccus kondratievae];GLK64322.1 lauroyl acyltransferase [Paracoccus kondratievae]	32.828
WP_271179154.1;GLK63103.1;QFQ88082.1;WP_227493381.1	20083000	0	WP_271179154.1 hypothetical protein [Paracoccus kondratievae];GLK63103.1 hypothetical protein GCM10017635_05720 [Paracoccus kondratievae];QFQ88082.1 hypothetical protein F8A10_10400 [Paracoccus kondratievae];WP_227493381.1 sulfotransferase [Paracoccus kond	53.071
WP_152367350.1;QFQ88037.1;GLK64030.1	19985000	0	WP_152367350.1 MetQ/NlpA family ABC transporter substrate-binding protein [Paracoccus kondratievae];QFQ88037.1 MetQ/NlpA family lipoprotein [Paracoccus kondratievae];GLK64030.1 metal ABC transporter substrate-binding protein [Paracoccus kondratievae]	27.751
WP_152366621.1;WP_010392897.1;QFQ86424.1;GLK65761.1	19840000	0	WP_152366621.1 NADH-quinone oxidoreductase subunit NuoN [Paracoccus kondratievae];WP_010392897.1 MULTISPECIES: NADH-quinone oxidoreductase subunit NuoN [Paracoccus];QFQ86424.1 NADH-quinone oxidoreductase subunit NuoN [Paracoccus kondratievae];GLK65761.1 NA	52.145
WP_152367399.1;QFQ88156.1;GLK65930.1	19751000	0	WP_152367399.1 DUF4174 domain-containing protein [Paracoccus kondratievae];QFQ88156.1 DUF4174 domain-containing protein [Paracoccus kondratievae];GLK65930.1 hypothetical protein GCM10017635_34070 [Paracoccus kondratievae]	19.114
WP_010393865.1;QFQ89417.1;GLK63332.1	19726000	0	WP_010393865.1 MULTISPECIES: heme ABC transporter permease [Paracoccus];QFQ89417.1 transcriptional regulator [Paracoccus kondratievae];GLK63332.1 transcriptional regulator [Paracoccus kondratievae]	26.933
WP_010392035.1;QFQ87960.1;GLK66207.1	19504000	0	WP_010392035.1 MULTISPECIES: 30S ribosome-binding factor RbfA [Paracoccus];QFQ87960.1 30S ribosome-binding factor RbfA [Paracoccus kondratievae];GLK66207.1 ribosome-binding factor A [Paracoccus kondratievae]	16.102
CON__P04264;CON__H-INV:HIT000016045	19460000	0		66.017
WP_271179163.1;GLK63124.1;WP_085502614.1;QFQ87794.1	19315000	0	WP_271179163.1 MlaD family protein [Paracoccus kondratievae];GLK63124.1 hypothetical protein GCM10017635_05930 [Paracoccus kondratievae];WP_085502614.1 MULTISPECIES: MlaD family protein [Paracoccus];QFQ87794.1 MCE family protein [Paracoccus kondratievae]	46.183
WP_271179142.1;WP_152366675.1;QFQ86559.1;GLK63077.1	19309000	0	WP_271179142.1 lysophospholipid acyltransferase family protein [Paracoccus kondratievae];WP_152366675.1 lysophospholipid acyltransferase family protein [Paracoccus kondratievae];QFQ86559.1 1-acyl-sn-glycerol-3-phosphate acyltransferase [Paracoccus kondrati	27.877
WP_010394910.1;QFQ86938.1;GLK63374.1	19251000	0	WP_010394910.1 MULTISPECIES: Fur family transcriptional regulator [Paracoccus];QFQ86938.1 transcriptional repressor [Paracoccus kondratievae];GLK63374.1 transcriptional repressor [Paracoccus kondratievae]	15.96
WP_010392899.1;QFQ86423.1;GLK65760.1	19251000	0	WP_010392899.1 MULTISPECIES: NADH-quinone oxidoreductase subunit M [Paracoccus];QFQ86423.1 NADH-quinone oxidoreductase subunit M [Paracoccus kondratievae];GLK65760.1 NADH-quinone oxidoreductase subunit M [Paracoccus kondratievae]	56.509
WP_010395842.1;QFQ87368.1;GLK63892.1	19169000	0	WP_010395842.1 MULTISPECIES: division plane positioning ATPase MipZ [Paracoccus];QFQ87368.1 AAA family ATPase [Paracoccus kondratievae];GLK63892.1 ATPase [Paracoccus kondratievae]	28.387
WP_271180128.1;GLK65526.1;WP_010393540.1;QFQ87706.1	19145000	0	WP_271180128.1 bifunctional 2-polyprenyl-6-hydroxyphenol methylase/3-demethylubiquinol 3-O-methyltransferase UbiG [Paracoccus kondratievae];GLK65526.1 ubiquinone biosynthesis O-methyltransferase [Paracoccus kondratievae];WP_010393540.1 MULTISPECIES: bifunc	27.478
WP_085502211.1;QFQ86808.1;GLK65459.1	19060000	0	WP_085502211.1 MULTISPECIES: thioredoxin family protein [Paracoccus];QFQ86808.1 redoxin domain-containing protein [Paracoccus kondratievae];GLK65459.1 thioredoxin family protein [Paracoccus kondratievae]	19.95
WP_010395665.1;QFQ87533.1;GLK66041.1	19036000	0	WP_010395665.1 MULTISPECIES: amino acid ABC transporter substrate-binding protein [Paracoccus];QFQ87533.1 transporter substrate-binding domain-containing protein [Paracoccus kondratievae];GLK66041.1 amino acid ABC transporter substrate-binding protein [Par	36.267
WP_271180105.1;GLK65477.1;WP_152366706.1;QFQ86612.1	18954000	0	WP_271180105.1 MFS transporter [Paracoccus kondratievae];GLK65477.1 MFS transporter [Paracoccus kondratievae];WP_152366706.1 MFS transporter [Paracoccus kondratievae];QFQ86612.1 MFS transporter [Paracoccus kondratievae]	46.776
QFQ87809.1;WP_010397259.1;GLK63108.1	18884000	0	QFQ87809.1 NTP transferase domain-containing protein [Paracoccus kondratievae];WP_010397259.1 MULTISPECIES: UTP--glucose-1-phosphate uridylyltransferase [Paracoccus];GLK63108.1 UTP--glucose-1-phosphate uridylyltransferase [Paracoccus kondratievae]	32.191
WP_010391932.1;QFQ87904.1;GLK66267.1	18725000	0	WP_010391932.1 MULTISPECIES: RidA family protein [Paracoccus];QFQ87904.1 RidA family protein [Paracoccus kondratievae];GLK66267.1 hypothetical protein GCM10017635_37440 [Paracoccus kondratievae]	15.044
WP_010392346.1;QFQ87126.1;GLK64100.1	18593000	0	WP_010392346.1 MULTISPECIES: SCP2 sterol-binding domain-containing protein [Paracoccus];QFQ87126.1 sterol carrier family protein [Paracoccus kondratievae];GLK64100.1 sterol-binding domain-containing protein [Paracoccus kondratievae]	9.6317
WP_271179008.1;GLK62675.1;WP_152366561.1;QFQ86275.1	18581000	0	WP_271179008.1 sarcosine oxidase subunit alpha family protein [Paracoccus kondratievae];GLK62675.1 sarcosine oxidase subunit alpha [Paracoccus kondratievae];WP_152366561.1 sarcosine oxidase subunit alpha family protein [Paracoccus kondratievae];QFQ86275.1	105.63
WP_010397337.1;GLK63640.1;WP_152367498.1;QFQ88309.1	18513000	0	WP_010397337.1 MULTISPECIES: hypothetical protein [Paracoccus];GLK63640.1 hypothetical protein GCM10017635_11100 [Paracoccus kondratievae];WP_152367498.1 hypothetical protein [Paracoccus kondratievae];QFQ88309.1 hypothetical protein F8A10_12415 [Paracoccus	32.508
WP_010392801.1;QFQ86469.1;GLK65809.1	18481000	0	WP_010392801.1 MULTISPECIES: cobaltochelatase subunit CobS [Paracoccus];QFQ86469.1 cobaltochelatase subunit CobS [Paracoccus kondratievae];GLK65809.1 cobaltochelatase subunit CobS [Paracoccus kondratievae]	36.355
WP_152366640.1;QFQ86470.1;GLK65810.1	18412000	0	WP_152366640.1 DUF808 domain-containing protein [Paracoccus kondratievae];QFQ86470.1 DUF808 family protein [Paracoccus kondratievae];GLK65810.1 hypothetical protein GCM10017635_32870 [Paracoccus kondratievae]	33.02
WP_010398150.1;QFQ86611.1;GLK65478.1	18062000	0	WP_010398150.1 MULTISPECIES: hypothetical protein [Paracoccus];QFQ86611.1 hypothetical protein F8A10_03640 [Paracoccus kondratievae];GLK65478.1 hypothetical protein GCM10017635_29530 [Paracoccus kondratievae]	21.719
WP_010394139.1;GLK63206.1;WP_152368089.1;QFQ89297.1	18048000	0	WP_010394139.1 MULTISPECIES: DUF2927 domain-containing protein [Paracoccus];GLK63206.1 hypothetical protein GCM10017635_06760 [Paracoccus kondratievae];WP_152368089.1 DUF2927 domain-containing protein [Paracoccus kondratievae];QFQ89297.1 DUF2927 domain-con	37.896
WP_010398104.1;QFQ86569.1;GLK65313.1	17822000	0	WP_010398104.1 MULTISPECIES: ABC transporter transmembrane domain-containing protein [Paracoccus];QFQ86569.1 ATP-binding cassette domain-containing protein [Paracoccus kondratievae];GLK65313.1 ABC transporter [Paracoccus kondratievae]	65.111
QFQ88759.1;WP_152367748.1;WP_271180015.1	17690000	0	QFQ88759.1 hypothetical protein F8A10_15005 [Paracoccus kondratievae];WP_152367748.1 hypothetical protein [Paracoccus kondratievae]	279.53
WP_010400233.1;QFQ87564.1;GLK66009.1	17682000	0	WP_010400233.1 MULTISPECIES: 50S ribosomal protein L23 [Paracoccus];QFQ87564.1 50S ribosomal protein L23 [Paracoccus kondratievae];GLK66009.1 50S ribosomal protein L23 [Paracoccus kondratievae]	10.606
WP_010397703.1;QFQ86135.1;GLK62896.1	17524000	0	WP_010397703.1 MULTISPECIES: glycine cleavage system protein GcvH [Paracoccus];QFQ86135.1 glycine cleavage system protein GcvH [Paracoccus kondratievae];GLK62896.1 glycine cleavage system H protein [Paracoccus kondratievae]	12.522
WP_010395189.1;QFQ86767.1;GLK65846.1	17506000	0	WP_010395189.1 MULTISPECIES: heavy metal-binding domain-containing protein [Paracoccus];QFQ86767.1 heavy metal-binding domain-containing protein [Paracoccus kondratievae];GLK65846.1 UPF0145 protein [Paracoccus kondratievae]	10.862
WP_010391970.1;QFQ87929.1;GLK66240.1	17496000	0	WP_010391970.1 MULTISPECIES: LPS assembly lipoprotein LptE [Paracoccus];QFQ87929.1 hypothetical protein F8A10_11055 [Paracoccus kondratievae];GLK66240.1 hypothetical protein GCM10017635_37170 [Paracoccus kondratievae]	17.252
WP_152366818.1;QFQ86801.1;GLK65451.1	17415000	0	WP_152366818.1 UDP-3-O-(3-hydroxymyristoyl)glucosamine N-acyltransferase [Paracoccus kondratievae];QFQ86801.1 UDP-3-O-(3-hydroxymyristoyl)glucosamine N-acyltransferase [Paracoccus kondratievae];GLK65451.1 UDP-3-O-(3-hydroxymyristoyl)glucosamine N-acyltrans	37.582
WP_085501909.1;QFQ86935.1;GLK63377.1	17339000	0	WP_085501909.1 MULTISPECIES: metal ABC transporter permease [Paracoccus];QFQ86935.1 iron chelate uptake ABC transporter family permease subunit [Paracoccus kondratievae];GLK63377.1 membrane protein [Paracoccus kondratievae]	30.729
WP_010392940.1;QFQ86411.1;GLK65748.1	17154000	0	WP_010392940.1 MULTISPECIES: NADH-quinone oxidoreductase subunit NuoF [Paracoccus];QFQ86411.1 NADH-quinone oxidoreductase subunit NuoF [Paracoccus kondratievae];GLK65748.1 NADH-quinone oxidoreductase subunit F [Paracoccus kondratievae]	47.109
WP_010398219.1;QFQ86558.1;GLK63076.1	17123000	0	WP_010398219.1 MULTISPECIES: FtsX-like permease family protein [Paracoccus];QFQ86558.1 FtsX-like permease family protein [Paracoccus kondratievae];GLK63076.1 cell division protein FtsX [Paracoccus kondratievae]	33.17
WP_271179360.1;GLK63580.1;WP_152366826.1;QFQ86830.1	16933000	0	WP_271179360.1 hypothetical protein [Paracoccus kondratievae];GLK63580.1 hypothetical protein GCM10017635_10500 [Paracoccus kondratievae];WP_152366826.1 hypothetical protein [Paracoccus kondratievae];QFQ86830.1 hypothetical protein F8A10_04945 [Paracoccus	26.242
WP_010391959.1;QFQ87921.1;GLK66249.1	16907000	0	WP_010391959.1 MULTISPECIES: aldehyde dehydrogenase family protein [Paracoccus];QFQ87921.1 aldehyde dehydrogenase family protein [Paracoccus kondratievae];GLK66249.1 aldehyde dehydrogenase [Paracoccus kondratievae]	51.886
WP_152366594.1;QFQ86355.1;GLK62595.1	16906000	0	WP_152366594.1 Mrp/NBP35 family ATP-binding protein [Paracoccus kondratievae];QFQ86355.1 P-loop NTPase [Paracoccus kondratievae];GLK62595.1 iron-sulfur cluster carrier protein [Paracoccus kondratievae]	37.938
WP_271180313.1;WP_152367146.1;QFQ87501.1;GLK66077.1	16899000	0	WP_271180313.1 ABC transporter substrate-binding protein [Paracoccus kondratievae];WP_152367146.1 ABC transporter substrate-binding protein [Paracoccus kondratievae];QFQ87501.1 extracellular solute-binding protein [Paracoccus kondratievae];GLK66077.1 iron	39.064
WP_152367406.1;QFQ88178.1;GLK65954.1	16866000	0	WP_152367406.1 manganese-dependent inorganic pyrophosphatase [Paracoccus kondratievae];QFQ88178.1 manganese-dependent inorganic pyrophosphatase [Paracoccus kondratievae];GLK65954.1 manganese-dependent inorganic pyrophosphatase [Paracoccus kondratievae]	33.181
WP_010398786.1;QFQ88974.1;GLK64171.1	16749000	0	WP_010398786.1 MULTISPECIES: AAA family ATPase [Paracoccus];QFQ88974.1 AAA family ATPase [Paracoccus kondratievae];GLK64171.1 chromosome partitioning protein ParA [Paracoccus kondratievae]	49.344
WP_271179396.1;GLK63678.1	16680000	0	WP_271179396.1 helix-turn-helix domain-containing protein [Paracoccus kondratievae];GLK63678.1 hypothetical protein GCM10017635_11490 [Paracoccus kondratievae]	18.608
WP_271179201.1;GLK63229.1;WP_152368097.1;QFQ89318.1	16600000	0	WP_271179201.1 quinone-dependent dihydroorotate dehydrogenase [Paracoccus kondratievae];GLK63229.1 dihydroorotate dehydrogenase (quinone) [Paracoccus kondratievae];WP_152368097.1 quinone-dependent dihydroorotate dehydrogenase [Paracoccus kondratievae];QFQ8	37.281
WP_010399539.1;QFQ89612.1;GLK64575.1	16509000	0	WP_010399539.1 MULTISPECIES: TetR/AcrR family transcriptional regulator [Paracoccus];QFQ89612.1 TetR family transcriptional regulator (plasmid) [Paracoccus kondratievae];GLK64575.1 TetR family transcriptional regulator [Paracoccus kondratievae]	24.892
WP_010394872.1;QFQ86924.1;GLK63391.1	16507000	0	WP_010394872.1 MULTISPECIES: rod shape-determining protein [Paracoccus];QFQ86924.1 MreB/Mrl family cell shape determining protein [Paracoccus kondratievae];GLK63391.1 rod shape-determining protein [Paracoccus kondratievae]	36.631
WP_271180124.1;GLK65519.1;WP_152367745.1;QFQ88756.1	16495000	0	WP_271180124.1 type VI secretion system membrane subunit TssM [Paracoccus kondratievae];GLK65519.1 type VI secretion protein [Paracoccus kondratievae];WP_152367745.1 type VI secretion system membrane subunit TssM [Paracoccus kondratievae];QFQ88756.1 type V	133.65
WP_010393093.1;QFQ86328.1;GLK62622.1	16448000	0	WP_010393093.1 MULTISPECIES: 2-oxoglutarate dehydrogenase E1 component [Paracoccus];QFQ86328.1 2-oxoglutarate dehydrogenase E1 component [Paracoccus kondratievae];GLK62622.1 2-oxoglutarate dehydrogenase subunit E1 [Paracoccus kondratievae]	110.2
WP_010395897.1;GLK63869.1;WP_152367077.1;QFQ87389.1	16441000	0	WP_010395897.1 MULTISPECIES: DUF3772 domain-containing protein [Paracoccus];GLK63869.1 mechanosensitive ion channel protein MscS [Paracoccus kondratievae];WP_152367077.1 DUF3772 domain-containing protein [Paracoccus kondratievae];QFQ87389.1 DUF3772 domain-	84.032
WP_240547575.1;GLK63399.1;WP_227493423.1;QFQ88017.1	16361000	0	WP_240547575.1 MULTISPECIES: hypothetical protein [Paracoccus];GLK63399.1 hypothetical protein GCM10017635_08690 [Paracoccus kondratievae];WP_227493423.1 hypothetical protein [Paracoccus kondratievae];QFQ88017.1 hypothetical protein F8A10_05435 [Paracoccus	12.507
WP_010397240.1;QFQ87800.1;GLK63117.1	16339000	0	WP_010397240.1 MULTISPECIES: cytochrome b [Paracoccus];QFQ87800.1 cytochrome b [Paracoccus kondratievae];GLK63117.1 cytochrome b [Paracoccus kondratievae]	50.23
WP_152366869.1;QFQ86929.1;GLK63385.1	16124000	0	WP_152366869.1 bifunctional 4-hydroxy-2-oxoglutarate aldolase/2-dehydro-3-deoxy-phosphogluconate aldolase [Paracoccus kondratievae];QFQ86929.1 bifunctional 4-hydroxy-2-oxoglutarate aldolase/2-dehydro-3-deoxy-phosphogluconate aldolase [Paracoccus kondratiev	21.401
WP_085501182.1;QFQ86614.1;GLK65475.1	16100000	0	WP_085501182.1 MULTISPECIES: saccharopine dehydrogenase family protein [Paracoccus];QFQ86614.1 saccharopine dehydrogenase [Paracoccus kondratievae];GLK65475.1 saccharopine dehydrogenase [Paracoccus kondratievae]	44.342
WP_010398018.1;QFQ88607.1;GLK63840.1	16084000	0	WP_010398018.1 MULTISPECIES: polymer-forming cytoskeletal protein [Paracoccus];QFQ88607.1 polymer-forming cytoskeletal protein [Paracoccus kondratievae];GLK63840.1 hypothetical protein GCM10017635_13110 [Paracoccus kondratievae]	17.546
WP_010396222.1;QFQ88183.1;GLK65959.1	16043000	0	WP_010396222.1 MULTISPECIES: co-chaperone GroES [Paracoccus];QFQ88183.1 co-chaperone GroES [Paracoccus kondratievae];GLK65959.1 10 kDa chaperonin [Paracoccus kondratievae]	10.185
WP_010393014.1;QFQ86373.1;GLK62577.1	15997000	0	WP_010393014.1 MULTISPECIES: recombinase RecA [Paracoccus];QFQ86373.1 recombinase RecA [Paracoccus kondratievae];GLK62577.1 protein RecA [Paracoccus kondratievae]	38.257
WP_010398134.1;QFQ86604.1;GLK65485.1	15787000	0	WP_010398134.1 MULTISPECIES: hypothetical protein [Paracoccus];QFQ86604.1 hypothetical protein F8A10_03605 [Paracoccus kondratievae];GLK65485.1 hypothetical protein GCM10017635_29600 [Paracoccus kondratievae]	13.979
WP_010398222.1;QFQ86557.1;GLK63075.1	15763000	0	WP_010398222.1 MULTISPECIES: ATP-binding cassette domain-containing protein [Paracoccus];QFQ86557.1 ATP-binding cassette domain-containing protein [Paracoccus kondratievae];GLK63075.1 cell division protein FtsE [Paracoccus kondratievae]	24.236
WP_152367377.1;QFQ88098.1;GLK63340.1	15699000	0	WP_152367377.1 phosphotransferase [Paracoccus kondratievae];QFQ88098.1 hypothetical protein F8A10_11265 [Paracoccus kondratievae];GLK63340.1 hypothetical protein GCM10017635_08100 [Paracoccus kondratievae]	34.99
WP_010397309.1;QFQ88300.1;GLK62798.1	15595000	0	WP_010397309.1 MULTISPECIES: 30S ribosomal protein S1 [Paracoccus];QFQ88300.1 30S ribosomal protein S1 [Paracoccus kondratievae];GLK62798.1 30S ribosomal protein S1 [Paracoccus kondratievae]	61.346
WP_152366619.1;QFQ86420.1;GLK65757.1	15474000	0	WP_152366619.1 NADH-quinone oxidoreductase subunit J [Paracoccus kondratievae];QFQ86420.1 NADH-quinone oxidoreductase subunit J [Paracoccus kondratievae];GLK65757.1 NADH:ubiquinone oxidoreductase subunit J [Paracoccus kondratievae]	21.815
WP_029371329.1;QFQ88040.1;GLK63984.1	15450000	0	WP_029371329.1 MULTISPECIES: transcriptional regulator BetI [Paracoccus];QFQ88040.1 transcriptional regulator BetI [Paracoccus kondratievae];GLK63984.1 HTH-type transcriptional regulator BetI [Paracoccus kondratievae]	20.536
WP_152368055.1;QFQ89225.1;GLK65064.1	15381000	0	WP_152368055.1 MFS transporter [Paracoccus kondratievae];QFQ89225.1 MFS transporter [Paracoccus kondratievae];GLK65064.1 MFS transporter [Paracoccus kondratievae]	42.907
WP_010399035.1;QFQ87568.1;GLK65374.1	15356000	0	WP_010399035.1 MULTISPECIES: elongation factor G [Paracoccus];QFQ87568.1 elongation factor G [Paracoccus kondratievae];GLK65374.1 elongation factor G [Paracoccus kondratievae]	78.64
QFQ86483.1;WP_152366645.1;GLK65827.1	15343000	0	QFQ86483.1 M48 family metalloprotease [Paracoccus kondratievae];WP_152366645.1 M48 family metalloprotease [Paracoccus kondratievae];GLK65827.1 hypothetical protein GCM10017635_33040 [Paracoccus kondratievae]	26.248
WP_085501789.1;GLK65002.1;WP_152367207.1;QFQ87700.1	15249000	0	WP_085501789.1 MULTISPECIES: ferrochelatase [Paracoccus];GLK65002.1 ferrochelatase [Paracoccus kondratievae];WP_152367207.1 ferrochelatase [Paracoccus kondratievae];QFQ87700.1 ferrochelatase [Paracoccus kondratievae]	39.133
WP_010395401.1;QFQ89562.1;GLK64404.1	15232000	0	WP_010395401.1 MULTISPECIES: ABC transporter permease subunit [Paracoccus];QFQ89562.1 ABC transporter permease subunit (plasmid) [Paracoccus kondratievae];GLK64404.1 peptide ABC transporter permease [Paracoccus kondratievae]	32.324
WP_139824527.1;QFQ88115.1;GLK65635.1	15227000	0	WP_139824527.1 MULTISPECIES: nicotinate-nucleotide--dimethylbenzimidazole phosphoribosyltransferase [Paracoccus];QFQ88115.1 nicotinate-nucleotide--dimethylbenzimidazole phosphoribosyltransferase [Paracoccus kondratievae];GLK65635.1 nicotinate-nucleotide--d	32.847
WP_152367172.1;QFQ87600.1;GLK64896.1	15167000	0	WP_152367172.1 amino acid ABC transporter ATP-binding protein [Paracoccus kondratievae];QFQ87600.1 ATP-binding cassette domain-containing protein [Paracoccus kondratievae];GLK64896.1 ATP-binding protein [Paracoccus kondratievae]	28.433
WP_085501893.1;QFQ88308.1;GLK63641.1	15132000	0	WP_085501893.1 MULTISPECIES: LuxR family transcriptional regulator [Paracoccus];QFQ88308.1 histidine kinase [Paracoccus kondratievae];GLK63641.1 hypothetical protein GCM10017635_11110 [Paracoccus kondratievae]	33.328
WP_010399057.1;GLK63657.1	15075000	0	WP_010399057.1 MULTISPECIES: hypothetical protein [Paracoccus];GLK63657.1 hypothetical protein GCM10017635_11270 [Paracoccus kondratievae]	16.151
GLK65298.1;WP_172686476.1;AKJ20403.1	15030000	0	GLK65298.1 ATPase [Paracoccus kondratievae];WP_172686476.1 AAA family ATPase [Paracoccus kondratievae];AKJ20403.1 plasmid partitioning ATPase ParA (plasmid) [Paracoccus kondratievae]	52.524
WP_040601964.1;QFQ88441.1;GLK64801.1	14940000	0	WP_040601964.1 MULTISPECIES: hypothetical protein [Paracoccus];QFQ88441.1 hypothetical protein F8A10_13160 [Paracoccus kondratievae];GLK64801.1 hypothetical protein GCM10017635_22720 [Paracoccus kondratievae]	13.738
WP_227493538.1;QFQ89501.1;GLK63197.1	14896000	0	WP_227493538.1 MULTISPECIES: PAS domain-containing sensor histidine kinase [Paracoccus];QFQ89501.1 HAMP domain-containing protein [Paracoccus kondratievae];GLK63197.1 PAS domain-containing sensor histidine kinase [Paracoccus kondratievae]	78.771
WP_152368403.1;QFQ89887.1;GLK64339.1	14890000	0	WP_152368403.1 Crp/Fnr family transcriptional regulator [Paracoccus kondratievae];QFQ89887.1 cyclic nucleotide-binding domain-containing protein (plasmid) [Paracoccus kondratievae];GLK64339.1 hypothetical protein GCM10017635_18100 [Paracoccus kondratievae]	25.123
WP_147428525.1;QFQ88960.1;GLK63800.1	14879000	0	WP_147428525.1 MULTISPECIES: hydrogenase small subunit [Paracoccus];QFQ88960.1 hydrogenase small subunit [Paracoccus kondratievae];GLK63800.1 hydrogenase small subunit [Paracoccus kondratievae]	39.517
WP_010393181.1;QFQ86283.1;GLK62667.1	14775000	0	WP_010393181.1 MULTISPECIES: ribosome biogenesis GTPase Der [Paracoccus];QFQ86283.1 ribosome biogenesis GTPase Der [Paracoccus kondratievae];GLK62667.1 GTPase Der [Paracoccus kondratievae]	53.964
WP_176224506.1;GLK62680.1;WP_193668133.1;QFQ86272.1	14774000	0	WP_176224506.1 MULTISPECIES: c-type cytochrome biogenesis protein CcmI [Paracoccus];GLK62680.1 c-type cytochrome biogenesis protein CcmI [Paracoccus kondratievae];WP_193668133.1 c-type cytochrome biogenesis protein CcmI [Paracoccus kondratievae];QFQ86272.1	43.641
WP_271180259.1;GLK65880.1;WP_010395272.1;QFQ86737.1	14709000	0	WP_271180259.1 GlxA family transcriptional regulator [Paracoccus kondratievae];GLK65880.1 AraC family transcriptional regulator [Paracoccus kondratievae];WP_010395272.1 MULTISPECIES: GlxA family transcriptional regulator [Paracoccus];QFQ86737.1 helix-turn-	37.218
WP_010397536.1;QFQ89641.1;GLK64604.1	14679000	0	WP_010397536.1 MULTISPECIES: acetate--CoA ligase [Paracoccus];QFQ89641.1 acetate--CoA ligase (plasmid) [Paracoccus kondratievae];GLK64604.1 acetyl-coenzyme A synthetase [Paracoccus kondratievae]	72.345
WP_085501076.1;QFQ87137.1;GLK64086.1	14652000	0	WP_085501076.1 MULTISPECIES: cytochrome c oxidase accessory protein CcoG [Paracoccus];QFQ87137.1 cytochrome c oxidase accessory protein CcoG [Paracoccus kondratievae];GLK64086.1 protein RdxB [Paracoccus kondratievae]	54.69
WP_085501279.1;GLK65746.1;WP_010392944.1;QFQ86409.1	14597000	0	WP_085501279.1 MULTISPECIES: hypothetical protein [Paracoccus];GLK65746.1 hypothetical protein GCM10017635_32230 [Paracoccus kondratievae];WP_010392944.1 MULTISPECIES: hypothetical protein [Paracoccus];QFQ86409.1 hypothetical protein F8A10_02540 [Paracoccu	23.59
WP_085501665.1;QFQ89652.1;GLK64618.1	14516000	0	WP_085501665.1 MULTISPECIES: nitrate reductase subunit beta [Paracoccus];QFQ89652.1 nitrate reductase subunit beta (plasmid) [Paracoccus kondratievae];GLK64618.1 respiratory nitrate reductase subunit [Paracoccus kondratievae]	57.299
WP_010394907.1;QFQ86937.1;GLK63375.1	14507000	0	WP_010394907.1 MULTISPECIES: metal ABC transporter substrate-binding protein [Paracoccus];QFQ86937.1 metal ABC transporter substrate-binding protein [Paracoccus kondratievae];GLK63375.1 metal ABC transporter substrate-binding protein [Paracoccus kondratiev	32.689
WP_010395684.1;QFQ87542.1;GLK66032.1	14486000	0	WP_010395684.1 MULTISPECIES: DNA-directed RNA polymerase subunit alpha [Paracoccus];QFQ87542.1 DNA-directed RNA polymerase subunit alpha [Paracoccus kondratievae];GLK66032.1 DNA-directed RNA polymerase subunit alpha [Paracoccus kondratievae]	37.188
WP_010396837.1;GLK63576.1;WP_085501966.1;QFQ86834.1	14457000	0	WP_010396837.1 MULTISPECIES: YceI family protein [Paracoccus];GLK63576.1 hypothetical protein GCM10017635_10460 [Paracoccus kondratievae];WP_085501966.1 MULTISPECIES: YceI family protein [Paracoccus];QFQ86834.1 hypothetical protein F8A10_04965 [Paracoccus	20.34
WP_029372210.1;GLK63116.1;QFQ87801.1	14410000	0	WP_029372210.1 MULTISPECIES: ubiquinol-cytochrome c reductase iron-sulfur subunit [Paracoccus];GLK63116.1 ubiquinol-cytochrome c reductase iron-sulfur subunit [Paracoccus kondratievae];QFQ87801.1 ubiquinol-cytochrome c reductase iron-sulfur subunit [Paraco	20.276
WP_227493403.1;GLK63080.1;QFQ86562.1	14396000	0	WP_227493403.1 MULTISPECIES: hypothetical protein [Paracoccus];GLK63080.1 hypothetical protein GCM10017635_05490 [Paracoccus kondratievae];QFQ86562.1 hypothetical protein F8A10_03360 [Paracoccus kondratievae]	17.544
WP_010399006.1;QFQ87574.1;GLK65380.1	14395000	0	WP_010399006.1 MULTISPECIES: DNA-directed RNA polymerase subunit beta [Paracoccus];QFQ87574.1 DNA-directed RNA polymerase subunit beta [Paracoccus kondratievae];GLK65380.1 DNA-directed RNA polymerase subunit beta [Paracoccus kondratievae]	155.95
WP_010394548.1;QFQ89239.1;GLK65048.1	14264000	0	WP_010394548.1 MULTISPECIES: bifunctional demethylmenaquinone methyltransferase/2-methoxy-6-polyprenyl-1,4-benzoquinol methylase UbiE [Paracoccus];QFQ89239.1 bifunctional demethylmenaquinone methyltransferase/2-methoxy-6-polyprenyl-1,4-benzoquinol methylas	28.218
WP_085502008.1;GLK66281.1;WP_152367285.1;QFQ87891.1	14237000	0	WP_085502008.1 MULTISPECIES: selenide, water dikinase SelD [Paracoccus];GLK66281.1 selenide, water dikinase [Paracoccus kondratievae];WP_152367285.1 selenide, water dikinase SelD [Paracoccus kondratievae];QFQ87891.1 selenide, water dikinase SelD [Paracoccu	35.81
WP_010393105.1;QFQ86321.1;GLK62629.1	14199000	0	WP_010393105.1 MULTISPECIES: MoxR family ATPase [Paracoccus];QFQ86321.1 AAA family ATPase [Paracoccus kondratievae];GLK62629.1 ATPase AAA [Paracoccus kondratievae]	32.094
WP_029371878.1;QFQ89561.1;GLK64403.1	14139000	0	WP_029371878.1 MULTISPECIES: ABC transporter permease subunit [Paracoccus];QFQ89561.1 ABC transporter permease subunit (plasmid) [Paracoccus kondratievae];GLK64403.1 peptide ABC transporter permease [Paracoccus kondratievae]	36.534
WP_010395632.1;QFQ87519.1;GLK66056.1	13870000	0	WP_010395632.1 MULTISPECIES: hypothetical protein [Paracoccus];QFQ87519.1 hypothetical protein F8A10_08810 [Paracoccus kondratievae];GLK66056.1 hypothetical protein GCM10017635_35330 [Paracoccus kondratievae]	15.215
WP_010395822.1;QFQ87359.1;GLK63901.1	13722000	0	WP_010395822.1 MULTISPECIES: DUF1523 family protein [Paracoccus];QFQ87359.1 DUF1523 family protein [Paracoccus kondratievae];GLK63901.1 hypothetical protein GCM10017635_13720 [Paracoccus kondratievae]	25.212
WP_010400344.1;GLK63500.1	13719000	0	WP_010400344.1 MULTISPECIES: hypothetical protein [Paracoccus];GLK63500.1 hypothetical protein GCM10017635_09700 [Paracoccus kondratievae]	9.1694
WP_010397079.1;QFQ89812.1;GLK64484.1	13713000	0	WP_010397079.1 MULTISPECIES: VOC family protein [Paracoccus];QFQ89812.1 lactoylglutathione lyase (plasmid) [Paracoccus kondratievae];GLK64484.1 lactoylglutathione lyase [Paracoccus kondratievae]	14.693
WP_010393185.1;QFQ86281.1;GLK62669.1	13708000	0	WP_010393185.1 MULTISPECIES: tetratricopeptide repeat protein [Paracoccus];QFQ86281.1 tetratricopeptide repeat protein [Paracoccus kondratievae];GLK62669.1 hypothetical protein GCM10017635_01370 [Paracoccus kondratievae]	24.557
WP_271179453.1;WP_152367807.1;QFQ88820.1;GLK63760.1	13658000	0	WP_271179453.1 DUF3363 domain-containing protein [Paracoccus kondratievae];WP_152367807.1 DUF3363 domain-containing protein [Paracoccus kondratievae];QFQ88820.1 DUF3363 domain-containing protein [Paracoccus kondratievae];GLK63760.1 type VI secretion protei	66.222
WP_010394440.1;QFQ88493.1;GLK64750.1	13655000	0	WP_010394440.1 MULTISPECIES: TonB-dependent receptor [Paracoccus];QFQ88493.1 TonB-dependent receptor [Paracoccus kondratievae];GLK64750.1 TonB-dependent receptor [Paracoccus kondratievae]	76.541
WP_010393204.1;QFQ86273.1;GLK62679.1	13644000	0	WP_010393204.1 MULTISPECIES: sarcosine oxidase subunit beta family protein [Paracoccus];QFQ86273.1 sarcosine oxidase subunit beta family protein [Paracoccus kondratievae];GLK62679.1 sarcosine oxidase subunit beta [Paracoccus kondratievae]	45.703
WP_271178988.1;GLK62617.1;WP_010393082.1;QFQ86333.1	13633000	0	WP_271178988.1 malate dehydrogenase [Paracoccus kondratievae];GLK62617.1 malate dehydrogenase [Paracoccus kondratievae];WP_010393082.1 MULTISPECIES: malate dehydrogenase [Paracoccus];QFQ86333.1 malate dehydrogenase [Paracoccus kondratievae]	33.686
WP_152368349.1;WP_010397063.1;QFQ89806.1;GLK64490.1	13608000	0	WP_152368349.1 solute carrier family 23 protein [Paracoccus kondratievae];WP_010397063.1 MULTISPECIES: solute carrier family 23 protein [Paracoccus];QFQ89806.1 pyrimidine utilization transport protein G (plasmid) [Paracoccus kondratievae];GLK64490.1 nitrat	43.457
WP_271179779.1;WP_152368271.1;QFQ89653.1;GLK64619.1	13596000	0	WP_271179779.1 nitrate reductase subunit alpha [Paracoccus kondratievae];WP_152368271.1 nitrate reductase subunit alpha [Paracoccus kondratievae];QFQ89653.1 nitrate reductase subunit alpha (plasmid) [Paracoccus kondratievae];GLK64619.1 respiratory nitrate	140.31
WP_085502460.1;GLK63819.1;WP_152367640.1;QFQ88627.1	13586000	0	WP_085502460.1 MULTISPECIES: undecaprenyldiphospho-muramoylpentapeptide beta-N-acetylglucosaminyltransferase [Paracoccus];GLK63819.1 UDP-N-acetylglucosamine--N-acetylmuramyl-(pentapeptide) pyrophosphoryl-undecaprenol N-acetylglucosamine transferase [Paraco	38.134
WP_264675575.1;WP_271179730.1;QFQ89798.1;GLK64498.1	13564000	0	WP_264675575.1 tripartite tricarboxylate transporter TctB family protein [Paracoccus kondratievae];WP_271179730.1 tripartite tricarboxylate transporter TctB family protein [Paracoccus kondratievae];QFQ89798.1 tripartite tricarboxylate transporter TctB fami	15.016
WP_010391836.1;QFQ87859.1;GLK66316.1	13521000	0	WP_010391836.1 MULTISPECIES: DUF2853 family protein [Paracoccus];QFQ87859.1 DUF2853 family protein [Paracoccus kondratievae];GLK66316.1 hypothetical protein GCM10017635_37930 [Paracoccus kondratievae]	12.495
WP_271179605.1;GLK64216.1;WP_010396473.1;QFQ87048.1	13406000	0	WP_271179605.1 sulfate adenylyltransferase subunit CysN [Paracoccus kondratievae];GLK64216.1 adenylyl-sulfate kinase [Paracoccus kondratievae];WP_010396473.1 MULTISPECIES: sulfate adenylyltransferase subunit CysN [Paracoccus];QFQ87048.1 sulfate adenylyltra	70.733
WP_029371931.1;QFQ87530.1;GLK66044.1;WP_010395658.1	13324000	0	WP_029371931.1 MULTISPECIES: amino acid ABC transporter ATP-binding protein [Paracoccus];QFQ87530.1 ATP-binding cassette domain-containing protein [Paracoccus kondratievae];GLK66044.1 arginine ABC transporter ATP-binding protein [Paracoccus kondratievae];W	28.953
WP_010393910.1;QFQ89398.1;GLK63312.1	13314000	0	WP_010393910.1 MULTISPECIES: Grx4 family monothiol glutaredoxin [Paracoccus];QFQ89398.1 Grx4 family monothiol glutaredoxin [Paracoccus kondratievae];GLK63312.1 glutaredoxin [Paracoccus kondratievae]	13.386
WP_010398174.1;QFQ86623.1;GLK65466.1	13280000	0	WP_010398174.1 MULTISPECIES: sigma-54 dependent transcriptional regulator [Paracoccus];QFQ86623.1 response regulator [Paracoccus kondratievae];GLK65466.1 Fis family transcriptional regulator [Paracoccus kondratievae]	48.453
WP_271179928.1;WP_152368063.1;QFQ89240.1;GLK65047.1	13260000	0	WP_271179928.1 2-polyprenylphenol 6-hydroxylase [Paracoccus kondratievae];WP_152368063.1 2-polyprenylphenol 6-hydroxylase [Paracoccus kondratievae];QFQ89240.1 2-polyprenylphenol 6-hydroxylase [Paracoccus kondratievae];GLK65047.1 putative protein kinase Ubi	56.421
WP_010394038.1;QFQ89341.1;GLK63252.1	13256000	0	WP_010394038.1 MULTISPECIES: DUF1476 domain-containing protein [Paracoccus];QFQ89341.1 DUF1476 family protein [Paracoccus kondratievae];GLK63252.1 aldolase [Paracoccus kondratievae]	11.713
WP_010393147.1;QFQ86300.1;GLK62651.1	13166000	0	WP_010393147.1 MULTISPECIES: BMP family ABC transporter substrate-binding protein [Paracoccus];QFQ86300.1 BMP family ABC transporter substrate-binding protein [Paracoccus kondratievae];GLK62651.1 BMP family ABC transporter substrate-binding protein [Paraco	34.298
WP_010396746.1;QFQ86865.1;GLK63538.1	13066000	0	WP_010396746.1 MULTISPECIES: UMP kinase [Paracoccus];QFQ86865.1 UMP kinase [Paracoccus kondratievae];GLK63538.1 uridylate kinase [Paracoccus kondratievae]	26.571
WP_152366853.1;QFQ86893.1;GLK63426.1	13021000	0	WP_152366853.1 RNA polymerase sigma factor RpoD [Paracoccus kondratievae];QFQ86893.1 RNA polymerase sigma factor RpoD [Paracoccus kondratievae];GLK63426.1 RNA polymerase sigma factor RpoD [Paracoccus kondratievae]	75.079
WP_271180315.1;GLK66083.1;WP_152367143.1;QFQ87495.1	12980000	0	WP_271180315.1 WecB/TagA/CpsF family glycosyltransferase [Paracoccus kondratievae];GLK66083.1 LPS biosynthesis protein [Paracoccus kondratievae];WP_152367143.1 WecB/TagA/CpsF family glycosyltransferase [Paracoccus kondratievae];QFQ87495.1 WecB/TagA/CpsF fa	27.56
WP_085501508.1;GLK63241.1;WP_152368102.1;QFQ89330.1	12941000	0	WP_085501508.1 MULTISPECIES: endonuclease III [Paracoccus];GLK63241.1 endonuclease III [Paracoccus kondratievae];WP_152368102.1 endonuclease III [Paracoccus kondratievae];QFQ89330.1 endonuclease III [Paracoccus kondratievae]	24.796
WP_010393069.1;GLK62607.1;QFQ86343.1	12882000	0	WP_010393069.1 MULTISPECIES: hypothetical protein [Paracoccus];GLK62607.1 hypothetical protein GCM10017635_00750 [Paracoccus kondratievae];QFQ86343.1 hypothetical protein F8A10_02205 [Paracoccus kondratievae]	11.343
WP_010395242.1;QFQ86747.1;GLK65868.1	12839000	0	WP_010395242.1 MULTISPECIES: GntR family transcriptional regulator [Paracoccus];QFQ86747.1 FCD domain-containing protein [Paracoccus kondratievae];GLK65868.1 GntR family transcriptional regulator [Paracoccus kondratievae]	23.656
WP_271180225.1;WP_152366634.1;QFQ86452.1;GLK65791.1	12811000	0	WP_271180225.1 hypothetical protein [Paracoccus kondratievae];WP_152366634.1 hypothetical protein [Paracoccus kondratievae];QFQ86452.1 hypothetical protein F8A10_02765 [Paracoccus kondratievae];GLK65791.1 glycosyl transferase [Paracoccus kondratievae]	29.238
WP_085501792.1;GLK65535.1;WP_010393520.1;QFQ87715.1	12765000	0	WP_085501792.1 MULTISPECIES: preprotein translocase subunit SecA [Paracoccus];GLK65535.1 protein translocase subunit SecA [Paracoccus kondratievae];WP_010393520.1 MULTISPECIES: preprotein translocase subunit SecA [Paracoccus];QFQ87715.1 preprotein transloc	101.29
WP_085502534.1;QFQ86962.1;GLK64309.1	12697000	0	WP_085502534.1 MULTISPECIES: monovalent cation/H+ antiporter subunit D [Paracoccus];QFQ86962.1 monovalent cation/H+ antiporter subunit D [Paracoccus kondratievae];GLK64309.1 monovalent cation/H+ antiporter subunit D [Paracoccus kondratievae]	62.995
WP_085501780.1;QFQ87685.1;GLK64987.1	12639000	0	WP_085501780.1 MULTISPECIES: ATP-binding protein [Paracoccus];QFQ87685.1 ATP-binding protein [Paracoccus kondratievae];GLK64987.1 hypothetical protein GCM10017635_24580 [Paracoccus kondratievae]	48.459
QFQ88081.1;WP_010397268.1;GLK63104.1	12592000	0	QFQ88081.1 glycosyl transferase [Paracoccus kondratievae];WP_010397268.1 MULTISPECIES: beta-1,6-N-acetylglucosaminyltransferase [Paracoccus];GLK63104.1 glycosyl transferase [Paracoccus kondratievae]	63.532
WP_010392711.1;QFQ86511.1;GLK65580.1	12589000	0	WP_010392711.1 MULTISPECIES: transcriptional repressor LexA [Paracoccus];QFQ86511.1 transcriptional repressor LexA [Paracoccus kondratievae];GLK65580.1 LexA repressor [Paracoccus kondratievae]	25.324
WP_271178999.1;WP_085501406.1;QFQ86308.1;GLK62643.1	12533000	0	WP_271178999.1 5-bromo-4-chloroindolyl phosphate hydrolysis family protein [Paracoccus kondratievae];WP_085501406.1 MULTISPECIES: 5-bromo-4-chloroindolyl phosphate hydrolysis family protein [Paracoccus];QFQ86308.1 hypothetical protein F8A10_02020 [Paracocc	36.029
WP_010393200.1;GLK62676.1	12510000	0	WP_010393200.1 MULTISPECIES: sarcosine oxidase subunit delta [Paracoccus];GLK62676.1 hypothetical protein GCM10017635_01440 [Paracoccus kondratievae]	14.532
WP_152367629.1;WP_010398039.1;QFQ88598.1;GLK63849.1	12419000	0	WP_152367629.1 type I glyceraldehyde-3-phosphate dehydrogenase [Paracoccus kondratievae];WP_010398039.1 MULTISPECIES: type I glyceraldehyde-3-phosphate dehydrogenase [Paracoccus];QFQ88598.1 type I glyceraldehyde-3-phosphate dehydrogenase [Paracoccus kondra	35.789
GLK63105.1;QFQ87812.1;WP_227493380.1	12395000	0	GLK63105.1 hypothetical protein GCM10017635_05740 [Paracoccus kondratievae];QFQ87812.1 glycosyltransferase family 2 protein [Paracoccus kondratievae];WP_227493380.1 MULTISPECIES: glycosyltransferase family 2 protein [Paracoccus]	40.164
WP_010393922.1;QFQ89394.1;GLK63308.1	12376000	0	WP_010393922.1 MULTISPECIES: CoA transferase subunit B [Paracoccus];QFQ89394.1 3-oxoacid CoA-transferase subunit B [Paracoccus kondratievae];GLK63308.1 succinyl-CoA--3-ketoacid-CoA transferase [Paracoccus kondratievae]	22.532
WP_010393506.1;QFQ87722.1;GLK65542.1	12369000	0	WP_010393506.1 MULTISPECIES: LPS export ABC transporter ATP-binding protein [Paracoccus];QFQ87722.1 LPS export ABC transporter ATP-binding protein [Paracoccus kondratievae];GLK65542.1 ABC transporter ATP-binding protein [Paracoccus kondratievae]	26.876
WP_085501934.1;QFQ86894.1;GLK63425.1	12306000	0	WP_085501934.1 MULTISPECIES: NADPH-dependent FMN reductase [Paracoccus];QFQ86894.1 NADPH-dependent FMN reductase [Paracoccus kondratievae];GLK63425.1 FMN reductase [Paracoccus kondratievae]	20.368
QFQ88041.1;WP_271179520.1;WP_227493350.1;GLK63981.1	12292000	0	QFQ88041.1 choline ABC transporter ATP-binding protein [Paracoccus kondratievae];WP_271179520.1 choline ABC transporter ATP-binding protein [Paracoccus kondratievae];WP_227493350.1 MULTISPECIES: choline ABC transporter ATP-binding protein [Paracoccus];GLK6	37.861
WP_010391997.1;QFQ87943.1;GLK66225.1	11982000	0	WP_010391997.1 MULTISPECIES: ActR/PrrA/RegA family redox response regulator transcription factor [Paracoccus];QFQ87943.1 ActR/PrrA/RegA family redox response regulator transcription factor [Paracoccus kondratievae];GLK66225.1 photosynthetic apparatus regul	20.266
WP_271179958.1;GLK65126.1	11855000	0	WP_271179958.1 MarR family transcriptional regulator [Paracoccus kondratievae];GLK65126.1 MarR family transcriptional regulator [Paracoccus kondratievae]	18.529
WP_010398785.1;GLK64172.1;WP_152367904.1;QFQ88973.1	11822000	0	WP_010398785.1 MULTISPECIES: ParB N-terminal domain-containing protein [Paracoccus];GLK64172.1 replication protein [Paracoccus kondratievae];WP_152367904.1 ParB N-terminal domain-containing protein [Paracoccus kondratievae];QFQ88973.1 replication protein [	41.433
WP_085502757.1;GLK66138.1;WP_152366450.1;QFQ86002.1	11761000	0	WP_085502757.1 MULTISPECIES: ATP-binding cassette domain-containing protein [Paracoccus];GLK66138.1 ABC transporter ATP-binding protein [Paracoccus kondratievae];WP_152366450.1 ATP-binding cassette domain-containing protein [Paracoccus kondratievae];QFQ860	25.647
WP_010400529.1;GLK65241.1	11735000	0	WP_010400529.1 MULTISPECIES: hypothetical protein [Paracoccus];GLK65241.1 hypothetical protein GCM10017635_27150 [Paracoccus kondratievae]	41.427
WP_271180189.1;WP_176224510.1;QFQ88111.1;GLK65639.1	11671000	0	WP_271180189.1 TRAP transporter substrate-binding protein [Paracoccus kondratievae];WP_176224510.1 MULTISPECIES: TRAP transporter substrate-binding protein [Paracoccus];QFQ88111.1 ABC transporter substrate-binding protein [Paracoccus kondratievae];GLK65639	40.263
WP_010394172.1;QFQ89289.1;GLK63198.1	11667000	0	WP_010394172.1 MULTISPECIES: sigma-54 dependent transcriptional regulator [Paracoccus];QFQ89289.1 response regulator [Paracoccus kondratievae];GLK63198.1 sigma-54-dependent Fis family transcriptional regulator [Paracoccus kondratievae]	51.116
WP_237701475.1;WP_227493345.1;GLK64144.1;QFQ87085.1	11519000	0	WP_237701475.1 MULTISPECIES: invasion associated locus B family protein [Paracoccus];WP_227493345.1 invasion associated locus B family protein [Paracoccus kondratievae];GLK64144.1 hypothetical protein GCM10017635_16150 [Paracoccus kondratievae];QFQ87085.1	25.062
WP_010394876.1;QFQ86926.1;GLK63389.1	11493000	0	WP_010394876.1 MULTISPECIES: 2-isopropylmalate synthase [Paracoccus];QFQ86926.1 2-isopropylmalate synthase [Paracoccus kondratievae];GLK63389.1 2-isopropylmalate synthase [Paracoccus kondratievae]	56.867
WP_152366870.1;WP_010394893.1;QFQ86932.1;GLK63381.1	11428000	0	WP_152366870.1 VIT family protein [Paracoccus kondratievae];WP_010394893.1 MULTISPECIES: VIT family protein [Paracoccus];QFQ86932.1 VIT family protein [Paracoccus kondratievae];GLK63381.1 membrane protein [Paracoccus kondratievae]	23.447
WP_010396324.1;QFQ88227.1;GLK66004.1	11246000	0	WP_010396324.1 MULTISPECIES: endopeptidase La [Paracoccus];QFQ88227.1 endopeptidase La [Paracoccus kondratievae];GLK66004.1 Lon protease [Paracoccus kondratievae]	88.935
WP_085501446.1;QFQ89388.1;GLK63302.1	11237000	0	WP_085501446.1 MULTISPECIES: methyltransferase domain-containing protein [Paracoccus];QFQ89388.1 methyltransferase domain-containing protein [Paracoccus kondratievae];GLK63302.1 SAM-dependent methyltransferase [Paracoccus kondratievae]	23.142
WP_271180253.1;WP_010395214.1;QFQ86756.1;GLK65857.1	11181000	0	WP_271180253.1 rhomboid family intramembrane serine protease [Paracoccus kondratievae];WP_010395214.1 MULTISPECIES: rhomboid family intramembrane serine protease [Paracoccus];QFQ86756.1 rhomboid family intramembrane serine protease [Paracoccus kondratievae	26.166
WP_010392189.1;GLK66130.1;WP_152366454.1;QFQ86010.1	11166000	0	WP_010392189.1 MULTISPECIES: bifunctional hydroxymethylpyrimidine kinase/phosphomethylpyrimidine kinase [Paracoccus];GLK66130.1 hydroxymethylpyrimidine/phosphomethylpyrimidine kinase [Paracoccus kondratievae];WP_152366454.1 bifunctional hydroxymethylpyrimi	27.808
WP_085501951.1;WP_010396761.1;QFQ86859.1;GLK63545.1	11151000	0	WP_085501951.1 MULTISPECIES: hypothetical protein [Paracoccus];WP_010396761.1 MULTISPECIES: hypothetical protein [Paracoccus];QFQ86859.1 hypothetical protein F8A10_05105 [Paracoccus kondratievae];GLK63545.1 hypothetical protein GCM10017635_10150 [Paracoccu	44.858
WP_010395581.1;QFQ87499.1;GLK66079.1	11077000	0	WP_010395581.1 MULTISPECIES: ABC transporter permease [Paracoccus];QFQ87499.1 ABC transporter permease subunit [Paracoccus kondratievae];GLK66079.1 spermidine/putrescine ABC transporter permease [Paracoccus kondratievae]	28.405
WP_029371378.1;QFQ86501.1;GLK65590.1	11071000	0	WP_029371378.1 MULTISPECIES: ABC transporter substrate-binding protein [Paracoccus];QFQ86501.1 extracellular solute-binding protein [Paracoccus kondratievae];GLK65590.1 spermidine/putrescine ABC transporter substrate-binding protein [Paracoccus kondratieva	38.557
WP_152366615.1;WP_010392961.1;QFQ86402.1;GLK62546.1	11051000	0	WP_152366615.1 excinuclease ABC subunit UvrA [Paracoccus kondratievae];WP_010392961.1 MULTISPECIES: excinuclease ABC subunit UvrA [Paracoccus];QFQ86402.1 excinuclease ABC subunit UvrA [Paracoccus kondratievae];GLK62546.1 UvrABC system protein A [Paracoccus	104.81
WP_085502121.1;WP_010394586.1;QFQ89217.1;GLK65073.1	10912000	0	WP_085502121.1 MULTISPECIES: cell wall hydrolase [Paracoccus];WP_010394586.1 MULTISPECIES: cell wall hydrolase [Paracoccus];QFQ89217.1 cell wall hydrolase [Paracoccus kondratievae];GLK65073.1 cell wall hydrolase [Paracoccus kondratievae]	18.824
GLK64032.1;WP_010392488.1;QFQ87192.1	10781000	0	GLK64032.1 methionine import ATP-binding protein MetN [Paracoccus kondratievae];WP_010392488.1 MULTISPECIES: methionine ABC transporter ATP-binding protein [Paracoccus];QFQ87192.1 ATP-binding cassette domain-containing protein [Paracoccus kondratievae]	37.432
WP_010393516.1;QFQ87717.1;GLK65537.1	10744000	0	WP_010393516.1 MULTISPECIES: MarR family transcriptional regulator [Paracoccus];QFQ87717.1 MarR family transcriptional regulator [Paracoccus kondratievae];GLK65537.1 MarR family transcriptional regulator [Paracoccus kondratievae]	19.41
WP_271179680.1;WP_010395398.1;QFQ89563.1;GLK64405.1	10726000	0	WP_271179680.1 ABC transporter ATP-binding protein [Paracoccus kondratievae];WP_010395398.1 MULTISPECIES: ABC transporter ATP-binding protein [Paracoccus];QFQ89563.1 ATP-binding cassette domain-containing protein (plasmid) [Paracoccus kondratievae];GLK6440	30.53
WP_010394821.1;QFQ86904.1;GLK63414.1	10710000	0	WP_010394821.1 MULTISPECIES: phosphopyruvate hydratase [Paracoccus];QFQ86904.1 phosphopyruvate hydratase [Paracoccus kondratievae];GLK63414.1 enolase [Paracoccus kondratievae]	45.127
WP_029371916.1;QFQ87502.1;GLK66076.1	10710000	0	WP_029371916.1 MULTISPECIES: hydratase [Paracoccus];QFQ87502.1 hydratase [Paracoccus kondratievae];GLK66076.1 hypothetical protein GCM10017635_35530 [Paracoccus kondratievae]	29.122
WP_271179575.1;WP_010392270.1;QFQ87082.1;GLK64148.1	10676000	0	WP_271179575.1 peroxiredoxin [Paracoccus kondratievae];WP_010392270.1 MULTISPECIES: peroxiredoxin [Paracoccus];QFQ87082.1 redoxin family protein [Paracoccus kondratievae];GLK64148.1 peroxiredoxin [Paracoccus kondratievae]	20.304
WP_227493494.1;WP_271179057.1;GLK62801.1	10642000	0	WP_227493494.1 excinuclease ABC subunit A [Paracoccus kondratievae];WP_271179057.1 hypothetical protein [Paracoccus kondratievae];GLK62801.1 hypothetical protein GCM10017635_02690 [Paracoccus kondratievae]	9.9263
WP_010391973.1;QFQ87932.1;GLK66237.1	10601000	0	WP_010391973.1 MULTISPECIES: glutathione S-transferase family protein [Paracoccus];QFQ87932.1 glutathione S-transferase [Paracoccus kondratievae];GLK66237.1 glutathione S-transferase [Paracoccus kondratievae]	22.075
WP_271180120.1;GLK65506.1;WP_152367733.1;QFQ88744.1	10591000	0	WP_271180120.1 type VI secretion system ATPase TssH [Paracoccus kondratievae];GLK65506.1 ClpV1 family T6SS ATPase [Paracoccus kondratievae];WP_152367733.1 type VI secretion system ATPase TssH [Paracoccus kondratievae];QFQ88744.1 type VI secretion system AT	94.75
WP_271179513.1;WP_010392591.1;QFQ87252.1;GLK63965.1	10584000	0	WP_271179513.1 peptidylprolyl isomerase [Paracoccus kondratievae];WP_010392591.1 MULTISPECIES: peptidylprolyl isomerase [Paracoccus];QFQ87252.1 peptidylprolyl isomerase [Paracoccus kondratievae];GLK63965.1 peptidyl-prolyl cis-trans isomerase [Paracoccus ko	18.578
WP_193668235.1	10547000	0	WP_193668235.1 mobilization protein [Paracoccus kondratievae]	12.935
WP_010397653.1;QFQ86109.1;GLK62921.1	10523000	0	WP_010397653.1 MULTISPECIES: response regulator transcription factor [Paracoccus];QFQ86109.1 response regulator [Paracoccus kondratievae];GLK62921.1 DNA-binding response regulator [Paracoccus kondratievae]	25.602
WP_227493387.1;WP_085502063.1;QFQ87847.1;GLK66329.1	10445000	0	WP_227493387.1 UbiH/UbiF/VisC/COQ6 family ubiquinone biosynthesis hydroxylase [Paracoccus kondratievae];WP_085502063.1 MULTISPECIES: UbiH/UbiF/VisC/COQ6 family ubiquinone biosynthesis hydroxylase [Paracoccus];QFQ87847.1 2-octaprenyl-6-methoxyphenyl hydroxy	43.012
WP_010400830.1;GLK65320.1	10440000	0	WP_010400830.1 MULTISPECIES: HigA family addiction module antitoxin [Paracoccus];GLK65320.1 transcriptional regulator [Paracoccus kondratievae]	11.563
CON__P13645;CON__P08730-1;CON__P02535-1;CON__A2A4G1;CON__P08727;CON__P19001;CON__Q7Z3Y7;CON__Q148H6;CON__Q2M2I5;CON__Q99456;CON__P05784;CON__Q7Z3Y8;CON__Q3ZAW8;CON__Q7Z3Z0;CON__Q9Z2K1;CON__Q14532;CON__O76014;CON__Q14525;CON__REFSEQ:XP_986630;CON__Q7Z3Y9;CON__O76013;CON__Q15323;CON__Q9UE12;CON__O76015;CON__Q497I4;CON__A2AB72;CON__A2A5Y0	10380000	0		59.51
WP_010398266.1;QFQ86541.1;GLK63058.1	10248000	0	WP_010398266.1 MULTISPECIES: PBP1A family penicillin-binding protein [Paracoccus];QFQ86541.1 PBP1A family penicillin-binding protein [Paracoccus kondratievae];GLK63058.1 glycosyl transferase family 51 [Paracoccus kondratievae]	82.538
WP_010397739.1;GLK62993.1;WP_152366473.1;QFQ86046.1	10245000	0	WP_010397739.1 MULTISPECIES: LysR substrate-binding domain-containing protein [Paracoccus];GLK62993.1 LysR family transcriptional regulator [Paracoccus kondratievae];WP_152366473.1 LysR substrate-binding domain-containing protein [Paracoccus kondratievae];	32.786
WP_010391981.1;QFQ87936.1;GLK66233.1	10221000	0	WP_010391981.1 MULTISPECIES: glycosyltransferase family 4 protein [Paracoccus];QFQ87936.1 glycosyltransferase [Paracoccus kondratievae];GLK66233.1 glycosyl transferase family 1 [Paracoccus kondratievae]	38.478
WP_271180301.1;GLK66003.1;WP_010396322.1;QFQ89427.1	10155000	0	WP_271180301.1 hypothetical protein [Paracoccus kondratievae];GLK66003.1 hypothetical protein GCM10017635_34800 [Paracoccus kondratievae];WP_010396322.1 MULTISPECIES: hypothetical protein [Paracoccus];QFQ89427.1 hypothetical protein F8A10_11955 [Paracoccus	49.267
WP_271179989.1	9996000	0	WP_271179989.1 hypothetical protein, partial [Paracoccus kondratievae]	53.659
WP_010399004.1;QFQ87575.1;GLK65381.1	9989400	0	WP_010399004.1 MULTISPECIES: DNA-directed RNA polymerase subunit beta [Paracoccus];QFQ87575.1 DNA-directed RNA polymerase subunit beta [Paracoccus kondratievae];GLK65381.1 DNA-directed RNA polymerase subunit beta [Paracoccus kondratievae]	153.73
WP_152368277.1;QFQ89665.1;GLK64631.1	9833200	0	WP_152368277.1 TetR/AcrR family transcriptional regulator [Paracoccus kondratievae];QFQ89665.1 TetR family transcriptional regulator (plasmid) [Paracoccus kondratievae];GLK64631.1 TetR family transcriptional regulator [Paracoccus kondratievae]	24.812
WP_010392623.1;QFQ87268.1;GLK63948.1	9810800	0	WP_010392623.1 MULTISPECIES: ferritin-like domain-containing protein [Paracoccus];QFQ87268.1 DUF892 family protein [Paracoccus kondratievae];GLK63948.1 YciE/YciF family protein [Paracoccus kondratievae]	17.591
WP_271179747.1;GLK64539.1;WP_152368330.1;QFQ89764.1	9798100	0	WP_271179747.1 plasmid partitioning protein RepB [Paracoccus kondratievae];GLK64539.1 plasmid partitioning protein RepB [Paracoccus kondratievae];WP_152368330.1 plasmid partitioning protein RepB [Paracoccus kondratievae];QFQ89764.1 plasmid partitioning pro	35.279
WP_010395985.1;QFQ88426.1;GLK64816.1	9760200	0	WP_010395985.1 MULTISPECIES: VOC family protein [Paracoccus];QFQ88426.1 lactoylglutathione lyase [Paracoccus kondratievae];GLK64816.1 lactoylglutathione lyase [Paracoccus kondratievae]	16.432
WP_010392325.1;QFQ87113.1;GLK64113.1	9756100	0	WP_010392325.1 MULTISPECIES: penicillin-binding protein 1A [Paracoccus];QFQ87113.1 PBP1A family penicillin-binding protein [Paracoccus kondratievae];GLK64113.1 penicillin-binding protein 1A [Paracoccus kondratievae]	92.899
WP_085501324.1;QFQ86325.1;GLK62625.1	9708200	0	WP_085501324.1 MULTISPECIES: MAPEG family protein [Paracoccus];QFQ86325.1 MAPEG family protein [Paracoccus kondratievae];GLK62625.1 membrane protein [Paracoccus kondratievae]	14.055
WP_085501104.1;QFQ87203.1;GLK64020.1	9693600	0	WP_085501104.1 MULTISPECIES: cytochrome c oxidase assembly protein [Paracoccus];QFQ87203.1 cytochrome c oxidase assembly protein [Paracoccus kondratievae];GLK64020.1 cytochrome c oxidase assembly protein CtaG [Paracoccus kondratievae]	21.655
WP_271178965.1;GLK62552.1;WP_152366613.1;QFQ86396.1	9606900	0	WP_271178965.1 bifunctional UDP-N-acetylglucosamine diphosphorylase/glucosamine-1-phosphate N-acetyltransferase GlmU [Paracoccus kondratievae];GLK62552.1 bifunctional protein GlmU [Paracoccus kondratievae];WP_152366613.1 bifunctional UDP-N-acetylglucosamin	46.898
WP_271179978.1	9468400	0	WP_271179978.1 hypothetical protein, partial [Paracoccus kondratievae]	23.439
WP_010392276.1;GLK64145.1;WP_152366936.1;QFQ87084.1	9441000	0	WP_010392276.1 MULTISPECIES: DUF853 family protein [Paracoccus];GLK64145.1 hypothetical protein GCM10017635_16160 [Paracoccus kondratievae];WP_152366936.1 DUF853 family protein [Paracoccus kondratievae];QFQ87084.1 DUF853 family protein [Paracoccus kondrati	57.322
WP_271179685.1;WP_010395373.1;QFQ89575.1;GLK64418.1	9439300	0	WP_271179685.1 elongation factor P [Paracoccus kondratievae];WP_010395373.1 MULTISPECIES: elongation factor P [Paracoccus];QFQ89575.1 elongation factor P (plasmid) [Paracoccus kondratievae];GLK64418.1 elongation factor P [Paracoccus kondratievae]	20.815
WP_010392399.1;QFQ87147.1;GLK64076.1	9430700	0	WP_010392399.1 MULTISPECIES: zinc-finger domain-containing protein [Paracoccus];QFQ87147.1 zinc-finger domain-containing protein [Paracoccus kondratievae];GLK64076.1 zinc-finger domain-containing protein [Paracoccus kondratievae]	7.13
WP_085502103.1;QFQ89188.1	9295900	0	WP_085502103.1 MULTISPECIES: cytochrome o ubiquinol oxidase subunit I [Paracoccus];QFQ89188.1 cytochrome o ubiquinol oxidase subunit I [Paracoccus kondratievae]	75.138
WP_010396074.1;QFQ88383.1;GLK64865.1	9282600	0	WP_010396074.1 MULTISPECIES: 2-hydroxychromene-2-carboxylate isomerase [Paracoccus];QFQ88383.1 2-hydroxychromene-2-carboxylate isomerase [Paracoccus kondratievae];GLK64865.1 2-hydroxychromene-2-carboxylate isomerase [Paracoccus kondratievae]	22.114
WP_152366943.1;QFQ87096.1;GLK64131.1	9236600	0	WP_152366943.1 sulfate ABC transporter permease subunit CysT [Paracoccus kondratievae];QFQ87096.1 sulfate ABC transporter permease subunit CysT [Paracoccus kondratievae];GLK64131.1 sulfate ABC transporter permease [Paracoccus kondratievae]	29.812
WP_152366670.1;QFQ86547.1;GLK63064.1	9233000	0	WP_152366670.1 beta-ketoacyl-ACP reductase [Paracoccus kondratievae];QFQ86547.1 acetoacetyl-CoA reductase [Paracoccus kondratievae];GLK63064.1 beta-ketoacyl-ACP reductase [Paracoccus kondratievae]	25.566
WP_152368132.1;WP_010393884.1;QFQ89410.1;GLK63324.1	9213700	0	WP_152368132.1 peptidoglycan -binding protein [Paracoccus kondratievae];WP_010393884.1 MULTISPECIES: peptidoglycan -binding protein [Paracoccus];QFQ89410.1 peptidoglycan -binding protein [Paracoccus kondratievae];GLK63324.1 flagellar motor protein [Paracoc	51.161
WP_227493437.1;QFQ87629.1;GLK64928.1	9200700	0	WP_227493437.1 Tol-Pal system beta propeller repeat protein TolB [Paracoccus kondratievae];QFQ87629.1 Tol-Pal system protein TolB [Paracoccus kondratievae];GLK64928.1 protein TolB [Paracoccus kondratievae]	46.807
WP_271180093.1;WP_152366808.1;QFQ86780.1;GLK65434.1	9185400	0	WP_271180093.1 cytochrome c-type biogenesis protein CcmH [Paracoccus kondratievae];WP_152366808.1 cytochrome c-type biogenesis protein CcmH [Paracoccus kondratievae];QFQ86780.1 cytochrome C biogenesis protein CcdA [Paracoccus kondratievae];GLK65434.1 cytoc	16.797
WP_010396822.1;QFQ86842.1;GLK63566.1	9180000	0	WP_010396822.1 MULTISPECIES: LPS assembly protein LptD [Paracoccus];QFQ86842.1 LPS assembly protein LptD [Paracoccus kondratievae];GLK63566.1 LPS-assembly protein LptD [Paracoccus kondratievae]	87.655
WP_010399146.1;QFQ86797.1;GLK65446.1	9145500	0	WP_010399146.1 MULTISPECIES: ATP-binding cassette domain-containing protein [Paracoccus];QFQ86797.1 ATP-binding cassette domain-containing protein [Paracoccus kondratievae];GLK65446.1 ABC transporter [Paracoccus kondratievae]	24.392
WP_271179001.1;WP_152366573.1;QFQ86299.1;GLK62652.1	9113700	0	WP_271179001.1 ABC transporter ATP-binding protein [Paracoccus kondratievae];WP_152366573.1 ABC transporter ATP-binding protein [Paracoccus kondratievae];QFQ86299.1 ATP-binding cassette domain-containing protein [Paracoccus kondratievae];GLK62652.1 heme AB	56.378
WP_271180050.1;GLK65297.1;WP_237178857.1;AKJ20404.1	9096900	0	WP_271180050.1 ParB N-terminal domain-containing protein [Paracoccus kondratievae];GLK65297.1 chromosome partitioning protein ParB [Paracoccus kondratievae];WP_237178857.1 ParB N-terminal domain-containing protein [Paracoccus kondratievae];AKJ20404.1 plasm	41.314
WP_010392302.1;QFQ87097.1;GLK64130.1	9086600	0	WP_010392302.1 MULTISPECIES: sulfate ABC transporter permease subunit CysW [Paracoccus];QFQ87097.1 sulfate ABC transporter permease subunit CysW [Paracoccus kondratievae];GLK64130.1 sulfate ABC transporter permease [Paracoccus kondratievae]	29.506
WP_271179130.1;WP_152366749.1;QFQ86668.1;GLK63039.1	9027700	0	WP_271179130.1 heavy metal translocating P-type ATPase [Paracoccus kondratievae];WP_152366749.1 heavy metal translocating P-type ATPase [Paracoccus kondratievae];QFQ86668.1 heavy metal translocating P-type ATPase [Paracoccus kondratievae];GLK63039.1 copper	88.037
WP_085501503.1;QFQ89275.1;GLK63183.1	9007700	0	WP_085501503.1 MULTISPECIES: pseudouridine synthase [Paracoccus];QFQ89275.1 pseudouridine synthase [Paracoccus kondratievae];GLK63183.1 pseudouridine synthase [Paracoccus kondratievae]	51.602
WP_085501657.1;QFQ89637.1;GLK64600.1	8988600	0	WP_085501657.1 MULTISPECIES: heme ABC transporter ATP-binding protein [Paracoccus];QFQ89637.1 heme ABC transporter ATP-binding protein (plasmid) [Paracoccus kondratievae];GLK64600.1 hemin import ATP-binding protein HmuV [Paracoccus kondratievae]	27.52
WP_152366499.1;QFQ86102.1;GLK62929.1	8965500	0	WP_152366499.1 isochorismate synthase [Paracoccus kondratievae];QFQ86102.1 isochorismate synthase [Paracoccus kondratievae];GLK62929.1 isochorismate synthase EntC [Paracoccus kondratievae]	42.022
WP_271179833.1;WP_085502580.1;QFQ88502.1;GLK64741.1	8946100	0	WP_271179833.1 response regulator transcription factor [Paracoccus kondratievae];WP_085502580.1 MULTISPECIES: response regulator transcription factor [Paracoccus];QFQ88502.1 response regulator [Paracoccus kondratievae];GLK64741.1 DNA-binding response regul	25.864
WP_271180132.1;GLK65543.1;WP_152367212.1;QFQ87723.1	8835100	0	WP_271180132.1 lipopolysaccharide transport periplasmic protein LptA [Paracoccus kondratievae];GLK65543.1 organic solvent tolerance protein OstA [Paracoccus kondratievae];WP_152367212.1 lipopolysaccharide transport periplasmic protein LptA [Paracoccus kond	16.553
WP_271179124.1;GLK63025.1	8820900	0	WP_271179124.1 sugar ABC transporter ATP-binding protein [Paracoccus kondratievae];GLK63025.1 ABC transporter ATP-binding protein [Paracoccus kondratievae]	54.18
WP_010393213.1;QFQ86269.1;GLK62682.1	8736900	0	WP_010393213.1 MULTISPECIES: hypothetical protein [Paracoccus];QFQ86269.1 hypothetical protein F8A10_01820 [Paracoccus kondratievae];GLK62682.1 hypothetical protein GCM10017635_01500 [Paracoccus kondratievae]	12.907
WP_010399685.1;QFQ86776.1;GLK65430.1	8711200	0	WP_010399685.1 MULTISPECIES: cytochrome c maturation protein CcmE [Paracoccus];QFQ86776.1 cytochrome c maturation protein CcmE [Paracoccus kondratievae];GLK65430.1 cytochrome c-type biogenesis protein CcmE [Paracoccus kondratievae]	15.871
WP_010391807.1;QFQ87845.1;GLK66331.1	8651900	0	WP_010391807.1 MULTISPECIES: lytic transglycosylase [Paracoccus];QFQ87845.1 lytic transglycosylase [Paracoccus kondratievae];GLK66331.1 hypothetical protein GCM10017635_38080 [Paracoccus kondratievae]	21.688
WP_010393033.1;QFQ86365.1;GLK62585.1	8623100	0	WP_010393033.1 MULTISPECIES: IMP dehydrogenase [Paracoccus];QFQ86365.1 IMP dehydrogenase [Paracoccus kondratievae];GLK62585.1 inosine-5-monophosphate dehydrogenase [Paracoccus kondratievae]	50.569
WP_010393297.1;QFQ86233.1;GLK62719.1	8594700	0	WP_010393297.1 MULTISPECIES: cytochrome c [Paracoccus];QFQ86233.1 c-type cytochrome [Paracoccus kondratievae];GLK62719.1 cytochrome c [Paracoccus kondratievae]	17.002
WP_217809612.1;QFQ87047.1;GLK64217.1	8594300	0	WP_217809612.1 MULTISPECIES: sulfate adenylyltransferase subunit CysD [Paracoccus];QFQ87047.1 sulfate adenylyltransferase subunit CysD [Paracoccus kondratievae];GLK64217.1 sulfate adenylyltransferase subunit 2 [Paracoccus kondratievae]	35.762
WP_010394553.1;GLK65053.1;WP_152368062.1;QFQ89234.1	8589000	0	WP_010394553.1 MULTISPECIES: DNA polymerase III subunit beta [Paracoccus];GLK65053.1 DNA polymerase III subunit beta [Paracoccus kondratievae];WP_152368062.1 DNA polymerase III subunit beta [Paracoccus kondratievae];QFQ89234.1 DNA polymerase III subunit be	40.189
WP_010398162.1;QFQ86617.1;GLK65472.1	8549400	0	WP_010398162.1 MULTISPECIES: Rrf2 family transcriptional regulator [Paracoccus];QFQ86617.1 Rrf2 family transcriptional regulator [Paracoccus kondratievae];GLK65472.1 Rrf2 family transcriptional regulator [Paracoccus kondratievae]	16.346
WP_010398205.1;QFQ86564.1;GLK63083.1	8535500	0	WP_010398205.1 MULTISPECIES: energy-dependent translational throttle protein EttA [Paracoccus];QFQ86564.1 energy-dependent translational throttle protein EttA [Paracoccus kondratievae];GLK63083.1 energy-dependent translational throttle protein EttA [Paraco	61.533
WP_271180006.1;GLK65196.1;QFQ87474.1;QFQ87078.1;WP_227493343.1;WP_227493370.1	8518800	0	WP_271180006.1 capsule biosynthesis protein [Paracoccus kondratievae];GLK65196.1 hypothetical protein GCM10017635_26700 [Paracoccus kondratievae];QFQ87474.1 capsule biosynthesis protein [Paracoccus kondratievae];QFQ87078.1 capsule biosynthesis protein [Par	58.752
WP_010398136.1;QFQ86605.1;GLK65484.1	8503800	0	WP_010398136.1 MULTISPECIES: DUF6478 family protein [Paracoccus];QFQ86605.1 hypothetical protein F8A10_03610 [Paracoccus kondratievae];GLK65484.1 hypothetical protein GCM10017635_29590 [Paracoccus kondratievae]	29.27
WP_010393509.1;QFQ87719.1;GLK65539.1	8469000	0	WP_010393509.1 MULTISPECIES: hypothetical protein [Paracoccus];QFQ87719.1 hypothetical protein F8A10_09880 [Paracoccus kondratievae];GLK65539.1 hypothetical protein GCM10017635_30160 [Paracoccus kondratievae]	7.3771
WP_010395692.1;GLK66029.1;WP_152367157.1;QFQ87545.1	8466100	0	WP_010395692.1 MULTISPECIES: adenylate kinase [Paracoccus];GLK66029.1 adenylate kinase [Paracoccus kondratievae];WP_152367157.1 adenylate kinase [Paracoccus kondratievae];QFQ87545.1 adenylate kinase [Paracoccus kondratievae]	24.24
WP_010393670.1;QFQ87649.1;GLK64948.1	8387700	0	WP_010393670.1 MULTISPECIES: peptide deformylase [Paracoccus];QFQ87649.1 peptide deformylase [Paracoccus kondratievae];GLK64948.1 peptide deformylase [Paracoccus kondratievae]	19.653
WP_010393694.1;QFQ87638.1;GLK64937.1	8368700	0	WP_010393694.1 MULTISPECIES: ferredoxin--NADP reductase [Paracoccus];QFQ87638.1 ferredoxin--NADP reductase [Paracoccus kondratievae];GLK64937.1 ferredoxin--NADP(+) reductase [Paracoccus kondratievae]	31.108
WP_029371339.1;QFQ87245.1;GLK63972.1	8363000	0	WP_029371339.1 MULTISPECIES: ClpXP protease specificity-enhancing factor SspB [Paracoccus];QFQ87245.1 hypothetical protein F8A10_07280 [Paracoccus kondratievae];GLK63972.1 hypothetical protein GCM10017635_14430 [Paracoccus kondratievae]	17.737
WP_010396197.1;QFQ88172.1;GLK65947.1	8354400	0	WP_010396197.1 MULTISPECIES: phosphatidylglycerophosphatase A [Paracoccus];QFQ88172.1 phosphatidylglycerophosphatase A [Paracoccus kondratievae];GLK65947.1 phosphatidylglycerophosphatase A [Paracoccus kondratievae]	17.655
GLK66227.1;WP_193668127.1;QFQ88091.1	8329400	0	GLK66227.1 sensor histidine kinase RegB [Paracoccus kondratievae];WP_193668127.1 ActS/PrrB/RegB family redox-sensitive histidine kinase [Paracoccus kondratievae];QFQ88091.1 ActS/PrrB/RegB family redox-sensitive histidine kinase [Paracoccus kondratievae]	47.318
WP_271180165.1;GLK65633.1;WP_152367383.1;QFQ88117.1	8313700	0	WP_271180165.1 peptide ABC transporter substrate-binding protein [Paracoccus kondratievae];GLK65633.1 peptide ABC transporter substrate-binding protein [Paracoccus kondratievae];WP_152367383.1 peptide ABC transporter substrate-binding protein [Paracoccus k	60.086
GLK62535.1;WP_271178957.1	8262600	0	GLK62535.1 hypothetical protein GCM10017635_00030 [Paracoccus kondratievae];WP_271178957.1 hypothetical protein [Paracoccus kondratievae]	43.623
WP_152366486.1;WP_010397821.1;QFQ86078.1;GLK62959.1	8199500	0	WP_152366486.1 LysR family transcriptional regulator [Paracoccus kondratievae];WP_010397821.1 MULTISPECIES: LysR family transcriptional regulator [Paracoccus];QFQ86078.1 LysR family transcriptional regulator [Paracoccus kondratievae];GLK62959.1 transcripti	34.821
WP_152366591.1;QFQ86351.1;GLK62599.1	8167700	0	WP_152366591.1 hypothetical protein [Paracoccus kondratievae];QFQ86351.1 hypothetical protein F8A10_02245 [Paracoccus kondratievae];GLK62599.1 hypothetical protein GCM10017635_00670 [Paracoccus kondratievae]	19.407
WP_085502005.1;QFQ87895.1;GLK66277.1	8159300	0	WP_085502005.1 MULTISPECIES: protein-L-isoaspartate O-methyltransferase [Paracoccus];QFQ87895.1 methyltransferase domain-containing protein [Paracoccus kondratievae];GLK66277.1 protein-L-isoaspartate O-methyltransferase [Paracoccus kondratievae]	23.521
WP_152367236.1;WP_010397218.1;QFQ87793.1;GLK63125.1	8155300	0	WP_152367236.1 ABC transporter ATP-binding protein [Paracoccus kondratievae];WP_010397218.1 MULTISPECIES: ABC transporter ATP-binding protein [Paracoccus];QFQ87793.1 ATP-binding cassette domain-containing protein [Paracoccus kondratievae];GLK63125.1 ABC tr	27.898
WP_271179783.1;GLK64624.1;WP_152368275.1;QFQ89659.1	8098300	0	WP_271179783.1 FadR/GntR family transcriptional regulator [Paracoccus kondratievae];GLK64624.1 GntR family transcriptional regulator [Paracoccus kondratievae];WP_152368275.1 FadR/GntR family transcriptional regulator [Paracoccus kondratievae];QFQ89659.1 FC	25.936
WP_010391793.1;QFQ87836.1;GLK66340.1	8061900	0	WP_010391793.1 MULTISPECIES: penicillin-insensitive murein endopeptidase [Paracoccus];QFQ87836.1 penicillin-insensitive murein endopeptidase [Paracoccus kondratievae];GLK66340.1 penicillin-insensitive murein endopeptidase [Paracoccus kondratievae]	31.24
WP_085502246.1;GLK65883.1;WP_152366793.1;QFQ86734.1	7975500	0	WP_085502246.1 MULTISPECIES: ABC transporter ATP-binding protein [Paracoccus];GLK65883.1 ABC transporter ATP-binding protein [Paracoccus kondratievae];WP_152366793.1 ABC transporter ATP-binding protein [Paracoccus kondratievae];QFQ86734.1 ATP-binding casse	25.696
WP_058096761.1;QFQ88900.1	7931700	0	WP_058096761.1 MULTISPECIES: site-specific DNA-methyltransferase [Paracoccaceae];QFQ88900.1 site-specific DNA-methyltransferase [Paracoccus kondratievae]	27.414
WP_029371764.1;QFQ86916.1;GLK63400.1	7913900	0	WP_029371764.1 MULTISPECIES: DUF3422 domain-containing protein [Paracoccus];QFQ86916.1 DUF3422 family protein [Paracoccus kondratievae];GLK63400.1 hypothetical protein GCM10017635_08700 [Paracoccus kondratievae]	48.087
WP_010394942.1;GLK64324.1;WP_152366878.1;QFQ86949.1	7896800	0	WP_010394942.1 MULTISPECIES: acetyl-CoA carboxylase biotin carboxylase subunit [Paracoccus];GLK64324.1 acetyl-CoA carboxylase biotin carboxylase subunit [Paracoccus kondratievae];WP_152366878.1 acetyl-CoA carboxylase biotin carboxylase subunit [Paracoccus	48.962
WP_152367005.1;WP_010395757.1;QFQ87281.1;GLK63931.1	7849900	0	WP_152367005.1 sorbosone dehydrogenase family protein [Paracoccus kondratievae];WP_010395757.1 MULTISPECIES: sorbosone dehydrogenase family protein [Paracoccus];QFQ87281.1 sorbosone dehydrogenase family protein [Paracoccus kondratievae];GLK63931.1 sorboson	46.476
QFQ86538.1;WP_085501212.1;GLK63053.1	7801100	0	QFQ86538.1 HlyD family type I secretion periplasmic adaptor subunit [Paracoccus kondratievae];WP_085501212.1 MULTISPECIES: HlyD family type I secretion periplasmic adaptor subunit [Paracoccus];GLK63053.1 HlyD family type I secretion periplasmic adaptor sub	52.92
WP_152366707.1;WP_010398153.1;QFQ86613.1;GLK65476.1	7775200	0	WP_152366707.1 GlxA family transcriptional regulator [Paracoccus kondratievae];WP_010398153.1 MULTISPECIES: GlxA family transcriptional regulator [Paracoccus];QFQ86613.1 helix-turn-helix domain-containing protein [Paracoccus kondratievae];GLK65476.1 AraC f	37.144
WP_227493527.1;WP_040602100.1;GLK63636.1;QFQ88313.1	7774200	0	WP_227493527.1 DEAD/DEAH box helicase [Paracoccus kondratievae];WP_040602100.1 MULTISPECIES: DEAD/DEAH box helicase [Paracoccus];GLK63636.1 DEAD/DEAH box helicase [Paracoccus kondratievae];QFQ88313.1 DEAD/DEAH box helicase [Paracoccus kondratievae]	44.607
WP_271180055.1;GLK65316.1;WP_193668182.1;QFQ86567.1	7748500	0	WP_271180055.1 acyl-CoA synthetase [Paracoccus kondratievae];GLK65316.1 acyl-CoA synthetase [Paracoccus kondratievae];WP_193668182.1 acyl-CoA synthetase [Paracoccus kondratievae];QFQ86567.1 acyl-CoA synthetase [Paracoccus kondratievae]	68.305
WP_085501087.1;WP_010392441.1;QFQ87169.1;GLK64055.1	7733700	0	WP_085501087.1 MULTISPECIES: methionine adenosyltransferase [Paracoccus];WP_010392441.1 MULTISPECIES: methionine adenosyltransferase [Paracoccus];QFQ87169.1 methionine adenosyltransferase [Paracoccus kondratievae];GLK64055.1 S-adenosylmethionine synthase [	42.464
QFQ88034.1;WP_010392363.1;GLK64092.1	7724200	0	QFQ88034.1 phosphatase PAP2 family protein [Paracoccus kondratievae];WP_010392363.1 MULTISPECIES: phosphatase PAP2 family protein [Paracoccus];GLK64092.1 hypothetical protein GCM10017635_15630 [Paracoccus kondratievae]	14.24
WP_085501582.1;GLK64499.1;WP_010397045.1;QFQ89797.1	7720500	0	WP_085501582.1 MULTISPECIES: tripartite tricarboxylate transporter substrate-binding protein [Paracoccus];GLK64499.1 hypothetical protein GCM10017635_19700 [Paracoccus kondratievae];WP_010397045.1 MULTISPECIES: tripartite tricarboxylate transporter substra	34.253
WP_271179608.1;GLK64226.1;WP_152366918.1;QFQ87038.1	7634700	0	WP_271179608.1 ABC transporter ATP-binding protein [Paracoccus kondratievae];GLK64226.1 ABC transporter [Paracoccus kondratievae];WP_152366918.1 ABC transporter ATP-binding protein [Paracoccus kondratievae];QFQ87038.1 ATP-binding cassette domain-containing	26.432
WP_085502187.1;GLK62930.1;WP_152366498.1;QFQ86101.1	7621100	0	WP_085502187.1 MULTISPECIES: isochorismatase family protein [Paracoccus];GLK62930.1 hypothetical protein GCM10017635_03990 [Paracoccus kondratievae];WP_152366498.1 isochorismatase family protein [Paracoccus kondratievae];QFQ86101.1 isochorismatase family p	23.425
WP_010395647.1;QFQ87524.1;GLK66050.1	7572400	0	WP_010395647.1 MULTISPECIES: ABC transporter permease [Paracoccus];QFQ87524.1 ABC transporter permease subunit [Paracoccus kondratievae];GLK66050.1 peptide ABC transporter permease [Paracoccus kondratievae]	28.106
WP_152366526.1;WP_010393447.1;QFQ86174.1;GLK62781.1	7559500	0	WP_152366526.1 cytochrome c [Paracoccus kondratievae];WP_010393447.1 MULTISPECIES: cytochrome c [Paracoccus];QFQ86174.1 cytochrome c [Paracoccus kondratievae];GLK62781.1 cytochrome c [Paracoccus kondratievae]	15.459
WP_010398242.1;GLK63065.1;WP_152366671.1;QFQ86548.1	7553400	0	WP_010398242.1 MULTISPECIES: acetyl-CoA C-acetyltransferase [Paracoccus];GLK63065.1 acetyl-CoA acetyltransferase [Paracoccus kondratievae];WP_152366671.1 acetyl-CoA C-acetyltransferase [Paracoccus kondratievae];QFQ86548.1 acetyl-CoA C-acyltransferase [Para	40.726
WP_271180125.1;WP_152367746.1;QFQ88757.1;GLK65520.1	7545700	0	WP_271180125.1 type IVB secretion system protein IcmH/DotU [Paracoccus kondratievae];WP_152367746.1 type IVB secretion system protein IcmH/DotU [Paracoccus kondratievae];QFQ88757.1 OmpA family protein [Paracoccus kondratievae];GLK65520.1 type IV / vi secre	58.115
WP_010395937.1;QFQ88445.1;GLK64796.1	7506700	0	WP_010395937.1 MULTISPECIES: translation elongation factor 4 [Paracoccus];QFQ88445.1 elongation factor 4 [Paracoccus kondratievae];GLK64796.1 elongation factor 4 [Paracoccus kondratievae]	66.937
WP_271180360.1;GLK66218.1;WP_010392012.1;QFQ87949.1	7416100	0	WP_271180360.1 alpha/beta fold hydrolase [Paracoccus kondratievae];GLK66218.1 hypothetical protein GCM10017635_36950 [Paracoccus kondratievae];WP_010392012.1 MULTISPECIES: alpha/beta fold hydrolase [Paracoccus];QFQ87949.1 alpha/beta fold hydrolase [Paracoc	38.602
WP_085501079.1;QFQ87150.1;GLK64073.1	7199600	0	WP_085501079.1 MULTISPECIES: DUF5928 domain-containing protein [Paracoccus];QFQ87150.1 glycosyl transferase [Paracoccus kondratievae];GLK64073.1 glycosyl transferase [Paracoccus kondratievae]	60.435
WP_271179774.1;GLK64597.1;WP_152368264.1;QFQ89634.1	7058400	0	WP_271179774.1 ChuX/HutX family heme-like substrate-binding protein [Paracoccus kondratievae];GLK64597.1 hemin-degrading factor [Paracoccus kondratievae];WP_152368264.1 ChuX/HutX family heme-like substrate-binding protein [Paracoccus kondratievae];QFQ89634	38.058
WP_271180113.1;GLK65494.1	7042200	0	WP_271180113.1 hypothetical protein [Paracoccus kondratievae];GLK65494.1 hypothetical protein GCM10017635_29690 [Paracoccus kondratievae]	25.834
WP_271179117.1;GLK62974.1;WP_085502160.1;QFQ86064.1	7040200	0	WP_271179117.1 hypothetical protein [Paracoccus kondratievae];GLK62974.1 hypothetical protein GCM10017635_04430 [Paracoccus kondratievae];WP_085502160.1 MULTISPECIES: hypothetical protein [Paracoccus];QFQ86064.1 hypothetical protein F8A10_00705 [Paracoccus	34.193
WP_271180371.1;GLK66248.1;WP_010391960.1;QFQ87922.1	7037400	0	WP_271180371.1 peroxiredoxin [Paracoccus kondratievae];GLK66248.1 peroxidase [Paracoccus kondratievae];WP_010391960.1 MULTISPECIES: peroxiredoxin [Paracoccus];QFQ87922.1 redoxin domain-containing protein [Paracoccus kondratievae]	23.957
WP_029371447.1;QFQ86298.1;GLK62653.1	7016300	0	WP_029371447.1 MULTISPECIES: ABC transporter permease [Paracoccus];QFQ86298.1 ABC transporter permease [Paracoccus kondratievae];GLK62653.1 ABC transporter permease [Paracoccus kondratievae]	38.823
WP_010393531.1;QFQ87710.1;GLK65530.1	7008800	0	WP_010393531.1 MULTISPECIES: RNA-binding protein [Paracoccus];QFQ87710.1 RNA-binding protein [Paracoccus kondratievae];GLK65530.1 hypothetical protein GCM10017635_30070 [Paracoccus kondratievae]	21.762
WP_010393126.1;QFQ86311.1;GLK62639.1	6994600	0	WP_010393126.1 MULTISPECIES: DUF6446 family protein [Paracoccus];QFQ86311.1 histidine kinase [Paracoccus kondratievae];GLK62639.1 signal transduction histidine kinase [Paracoccus kondratievae]	16.801
WP_010392105.1;QFQ85967.1;GLK66175.1	6956700	0	WP_010392105.1 MULTISPECIES: ParA family protein [Paracoccus];QFQ85967.1 AAA family ATPase [Paracoccus kondratievae];GLK66175.1 chromosome partitioning protein ParA [Paracoccus kondratievae]	27.976
WP_271180085.1;WP_085502791.1;QFQ87449.1;GLK65414.1	6952700	0	WP_271180085.1 alkane 1-monooxygenase [Paracoccus kondratievae];WP_085502791.1 MULTISPECIES: alkane 1-monooxygenase [Paracoccus];QFQ87449.1 alkane 1-monooxygenase [Paracoccus kondratievae];GLK65414.1 alkane 1-monooxygenase [Paracoccus kondratievae]	44.361
WP_152367164.1;QFQ87587.1;GLK64883.1	6935400	0	WP_152367164.1 ABC transporter ATP-binding protein [Paracoccus kondratievae];QFQ87587.1 ATP-binding cassette domain-containing protein [Paracoccus kondratievae];GLK64883.1 ABC transporter permease [Paracoccus kondratievae]	63.09
WP_271179169.1;GLK63140.1;WP_152367230.1;QFQ87778.1	6933500	0	WP_271179169.1 valine--tRNA ligase [Paracoccus kondratievae];GLK63140.1 valine--tRNA ligase [Paracoccus kondratievae];WP_152367230.1 valine--tRNA ligase [Paracoccus kondratievae];QFQ87778.1 valine--tRNA ligase [Paracoccus kondratievae]	114.73
QFQ87525.1;WP_152367152.1;GLK66049.1	6898900	0	QFQ87525.1 dipeptide ABC transporter ATP-binding protein [Paracoccus kondratievae];WP_152367152.1 dipeptide ABC transporter ATP-binding protein [Paracoccus kondratievae];GLK66049.1 ABC transporter ATP-binding protein [Paracoccus kondratievae]	59.24
WP_010392686.1;WP_029371364.1;QFQ86525.1;GLK65566.1	6882900	0	WP_010392686.1 MULTISPECIES: enoyl-ACP reductase FabI [Paracoccus];WP_029371364.1 MULTISPECIES: enoyl-ACP reductase FabI [Paracoccus];QFQ86525.1 enoyl-ACP reductase FabI [Paracoccus kondratievae];GLK65566.1 enoyl-[acyl-carrier-protein] reductase [NADH] [Pa	29.321
WP_152368344.1;QFQ89799.1;GLK64497.1	6873200	0	WP_152368344.1 tripartite tricarboxylate transporter permease [Paracoccus kondratievae];QFQ89799.1 tripartite tricarboxylate transporter permease (plasmid) [Paracoccus kondratievae];GLK64497.1 hypothetical protein GCM10017635_19680 [Paracoccus kondratievae	52.873
WP_085501782.1;QFQ87688.1;GLK64990.1	6842100	0	WP_085501782.1 MULTISPECIES: ABC transporter ATP-binding protein [Paracoccus];QFQ87688.1 ATP-binding cassette domain-containing protein [Paracoccus kondratievae];GLK64990.1 iron ABC transporter ATP-binding protein [Paracoccus kondratievae]	27.409
WP_152366956.1;QFQ87133.1;GLK64090.1	6830700	0	WP_152366956.1 lipoprotein-releasing ABC transporter permease subunit [Paracoccus kondratievae];QFQ87133.1 lipoprotein-releasing ABC transporter permease subunit [Paracoccus kondratievae];GLK64090.1 ABC transporter substrate-binding protein [Paracoccus kon	46.818
WP_271179558.1;GLK64102.1;WP_010392342.1;QFQ87124.1	6799600	0	WP_271179558.1 helicase-related protein [Paracoccus kondratievae];GLK64102.1 ATP-dependent helicase MgpS [Paracoccus kondratievae];WP_010392342.1 MULTISPECIES: helicase-related protein [Paracoccus];QFQ87124.1 disulfide oxidoreductase [Paracoccus kondratiev	107.18
WP_152367381.1;QFQ88112.1;WP_085501422.1;GLK65638.1	6776800	0	WP_152367381.1 TRAP transporter large permease subunit [Paracoccus kondratievae];QFQ88112.1 TRAP transporter large permease subunit [Paracoccus kondratievae];WP_085501422.1 MULTISPECIES: TRAP transporter large permease subunit [Paracoccus];GLK65638.1 C4-di	64.987
WP_029372056.1;QFQ87001.1;GLK64268.1	6738300	0	WP_029372056.1 MULTISPECIES: TetR/AcrR family transcriptional regulator [Paracoccus];QFQ87001.1 TetR family transcriptional regulator [Paracoccus kondratievae];GLK64268.1 TetR family transcriptional regulator [Paracoccus kondratievae]	24.228
WP_271179365.1;GLK63587.1;WP_010396864.1;QFQ86824.1	6678100	0	WP_271179365.1 ribosome biogenesis GTP-binding protein YihA/YsxC [Paracoccus kondratievae];GLK63587.1 putative GTP-binding protein EngB [Paracoccus kondratievae];WP_010396864.1 MULTISPECIES: ribosome biogenesis GTP-binding protein YihA/YsxC [Paracoccus];QF	23.162
WP_010398825.1;QFQ88991.1;GLK64153.1	6675900	0	WP_010398825.1 MULTISPECIES: GntP family permease [Paracoccus];QFQ88991.1 GntP family permease [Paracoccus kondratievae];GLK64153.1 GntP protein [Paracoccus kondratievae]	47.542
WP_010397114.1;QFQ87753.1;GLK63166.1	6674300	0	WP_010397114.1 MULTISPECIES: FAD-binding oxidoreductase [Paracoccus];QFQ87753.1 FAD-dependent oxidoreductase [Paracoccus kondratievae];GLK63166.1 D-amino-acid dehydrogenase [Paracoccus kondratievae]	43.079
WP_085501158.1;WP_010395885.1;QFQ87386.1;GLK63873.1	6665400	0	WP_085501158.1 MULTISPECIES: DedA family protein [Paracoccus];WP_010395885.1 MULTISPECIES: DedA family protein [Paracoccus];QFQ87386.1 DedA family protein [Paracoccus kondratievae];GLK63873.1 alkaline phosphatase [Paracoccus kondratievae]	22.229
WP_271179446.1;GLK63743.1	6651200	0	WP_271179446.1 plasmid pRiA4b ORF-3 family protein [Paracoccus kondratievae];GLK63743.1 hypothetical protein GCM10017635_12140 [Paracoccus kondratievae]	23.99
WP_271180213.1;WP_152366620.1;QFQ86422.1;GLK65759.1	6610400	0	WP_271180213.1 NADH-quinone oxidoreductase subunit L [Paracoccus kondratievae];WP_152366620.1 NADH-quinone oxidoreductase subunit L [Paracoccus kondratievae];QFQ86422.1 NADH-quinone oxidoreductase subunit L [Paracoccus kondratievae];GLK65759.1 NADH-quinone	77.273
WP_271180229.1;WP_029371390.1;QFQ86465.1;GLK65805.1	6595700	0	WP_271180229.1 DUF475 domain-containing protein [Paracoccus kondratievae];WP_029371390.1 MULTISPECIES: DUF475 domain-containing protein [Paracoccus];QFQ86465.1 DUF475 domain-containing protein [Paracoccus kondratievae];GLK65805.1 hypothetical protein GCM10	38.319
WP_271180257.1;GLK65871.1;WP_152366796.1;QFQ86744.1	6580600	0	WP_271180257.1 UbiH/UbiF family hydroxylase [Paracoccus kondratievae];GLK65871.1 2-octaprenyl-6-methoxyphenyl hydroxylase [Paracoccus kondratievae];WP_152366796.1 UbiH/UbiF family hydroxylase [Paracoccus kondratievae];QFQ86744.1 UbiH/UbiF family hydroxylas	42.333
WP_271180334.1;GLK66139.1;WP_152366449.1;QFQ86001.1	6549800	0	WP_271180334.1 ABC transporter permease [Paracoccus kondratievae];GLK66139.1 ABC transporter permease [Paracoccus kondratievae];WP_152366449.1 ABC transporter permease [Paracoccus kondratievae];QFQ86001.1 ABC transporter permease subunit [Paracoccus kondra	25.878
WP_010391961.1;QFQ87923.1;GLK66247.1	6534800	0	WP_010391961.1 MULTISPECIES: polyribonucleotide nucleotidyltransferase [Paracoccus];QFQ87923.1 polyribonucleotide nucleotidyltransferase [Paracoccus kondratievae];GLK66247.1 polyribonucleotide nucleotidyltransferase [Paracoccus kondratievae]	77.929
WP_271180403.1;WP_085502036.1;QFQ87839.1;GLK66337.1	6525400	0	WP_271180403.1 VUT family protein [Paracoccus kondratievae];WP_085502036.1 MULTISPECIES: VUT family protein [Paracoccus];QFQ87839.1 VUT family protein [Paracoccus kondratievae];GLK66337.1 membrane protein [Paracoccus kondratievae]	21.727
WP_010393196.1;GLK62674.1;WP_152366562.1;QFQ86276.1	6502900	0	WP_010393196.1 MULTISPECIES: sarcosine oxidase subunit gamma family protein [Paracoccus];GLK62674.1 sarcosine oxidase subunit gamma [Paracoccus kondratievae];WP_152366562.1 sarcosine oxidase subunit gamma family protein [Paracoccus kondratievae];QFQ86276.1	18.503
WP_152367181.1;QFQ87623.1;WP_271179890.1;GLK64920.1	6497300	0	WP_152367181.1 zinc metalloprotease HtpX [Paracoccus kondratievae];QFQ87623.1 zinc metalloprotease HtpX [Paracoccus kondratievae];WP_271179890.1 zinc metalloprotease HtpX [Paracoccus kondratievae];GLK64920.1 protease HtpX [Paracoccus kondratievae]	30.646
WP_010394546.1;QFQ89241.1;GLK65046.1	6466800	0	WP_010394546.1 MULTISPECIES: TIGR00282 family metallophosphoesterase [Paracoccus];QFQ89241.1 TIGR00282 family metallophosphoesterase [Paracoccus kondratievae];GLK65046.1 metallophosphoesterase [Paracoccus kondratievae]	28.871
WP_240547510.1;WP_010398140.1;QFQ86607.1;GLK65482.1	6448100	0	WP_240547510.1 cardiolipin synthase [Paracoccus kondratievae];WP_010398140.1 MULTISPECIES: cardiolipin synthase [Paracoccus];QFQ86607.1 cardiolipin synthase [Paracoccus kondratievae];GLK65482.1 cardiolipin synthase [Paracoccus kondratievae]	51.962
WP_010400612.1;QFQ87742.1;GLK63177.1	6425200	0	WP_010400612.1 MULTISPECIES: hypothetical protein [Paracoccus];QFQ87742.1 hypothetical protein F8A10_10015 [Paracoccus kondratievae];GLK63177.1 hypothetical protein GCM10017635_06460 [Paracoccus kondratievae]	19.283
WP_050804181.1;QFQ87350.1;GLK63912.1	6421500	0	WP_050804181.1 MULTISPECIES: 3-hydroxyacyl-ACP dehydratase FabZ [Paracoccus];QFQ87350.1 3-hydroxyacyl-ACP dehydratase FabZ [Paracoccus kondratievae];GLK63912.1 3-hydroxyacyl-[acyl-carrier-protein] dehydratase FabZ [Paracoccus kondratievae]	17.439
GLK65409.1;QFQ87454.1;WP_227493369.1	6404100	0	GLK65409.1 GntR family transcriptional regulator [Paracoccus kondratievae];QFQ87454.1 UTRA domain-containing protein [Paracoccus kondratievae];WP_227493369.1 MULTISPECIES: UTRA domain-containing protein [Paracoccus]	28.263
WP_271179472.1;GLK63814.1;WP_152367642.1;QFQ88631.1	6388000	0	WP_271179472.1 TPM domain-containing protein [Paracoccus kondratievae];GLK63814.1 hypothetical protein GCM10017635_12850 [Paracoccus kondratievae];WP_152367642.1 TPM domain-containing protein [Paracoccus kondratievae];QFQ88631.1 TPM domain-containing prote	34.272
WP_010395846.1;QFQ87370.1;GLK63890.1	6314200	0	WP_010395846.1 MULTISPECIES: 50S ribosomal protein L31 [Paracoccus];QFQ87370.1 50S ribosomal protein L31 [Paracoccus kondratievae];GLK63890.1 50S ribosomal protein L31 [Paracoccus kondratievae]	8.049
WP_152366535.1;WP_010393407.1;QFQ86191.1;GLK62761.1	6313300	0	WP_152366535.1 CbtA family protein [Paracoccus kondratievae];WP_010393407.1 MULTISPECIES: CbtA family protein [Paracoccus];QFQ86191.1 cobalt transporter [Paracoccus kondratievae];GLK62761.1 hypothetical protein GCM10017635_02290 [Paracoccus kondratievae]	24.369
WP_152366503.1;WP_010397645.1;QFQ86107.1;GLK62924.1	6295500	0	WP_152366503.1 SDR family NAD(P)-dependent oxidoreductase [Paracoccus kondratievae];WP_010397645.1 MULTISPECIES: SDR family NAD(P)-dependent oxidoreductase [Paracoccus];QFQ86107.1 glucose 1-dehydrogenase [Paracoccus kondratievae];GLK62924.1 oxidoreductase	25.516
WP_085501197.1;QFQ86560.1;GLK63078.1	6295300	0	WP_085501197.1 MULTISPECIES: ABC transporter ATP-binding protein [Paracoccus];QFQ86560.1 ATP-binding cassette domain-containing protein [Paracoccus kondratievae];GLK63078.1 ABC transporter ATP-binding protein [Paracoccus kondratievae]	34.262
WP_271179047.1;WP_083825813.1;QFQ86198.1;GLK62754.1	6292400	0	WP_271179047.1 ribosome silencing factor [Paracoccus kondratievae];WP_083825813.1 MULTISPECIES: ribosome silencing factor [Paracoccus];QFQ86198.1 ribosome silencing factor [Paracoccus kondratievae];GLK62754.1 ribosomal silencing factor RsfS [Paracoccus kon	16.606
WP_010396803.1;QFQ86847.1;GLK63561.1	6265600	0	WP_010396803.1 MULTISPECIES: TIGR02281 family clan AA aspartic protease [Paracoccus];QFQ86847.1 TIGR02281 family clan AA aspartic protease [Paracoccus kondratievae];GLK63561.1 aspartyl protease [Paracoccus kondratievae]	20.507
WP_271179647.1;WP_152366893.1;QFQ86992.1;GLK64278.1	6223300	0	WP_271179647.1 SDR family NAD(P)-dependent oxidoreductase [Paracoccus kondratievae];WP_152366893.1 SDR family NAD(P)-dependent oxidoreductase [Paracoccus kondratievae];QFQ86992.1 SDR family NAD(P)-dependent oxidoreductase [Paracoccus kondratievae];GLK64278	23.248
WP_271179514.1;WP_010392590.1;QFQ87251.1;GLK63966.1	6211800	0	WP_271179514.1 peptidylprolyl isomerase [Paracoccus kondratievae];WP_010392590.1 MULTISPECIES: peptidylprolyl isomerase [Paracoccus];QFQ87251.1 peptidylprolyl isomerase [Paracoccus kondratievae];GLK63966.1 peptidyl-prolyl cis-trans isomerase [Paracoccus ko	20.821
WP_271180251.1;WP_085502234.1;QFQ86758.1;GLK65855.1	6201500	0	WP_271180251.1 [protein-PII] uridylyltransferase [Paracoccus kondratievae];WP_085502234.1 MULTISPECIES: [protein-PII] uridylyltransferase [Paracoccus];QFQ86758.1 [protein-PII] uridylyltransferase [Paracoccus kondratievae];GLK65855.1 bifunctional uridylyltr	106.17
WP_040602310.1;QFQ86786.1;GLK65440.1	6123400	0	WP_040602310.1 MULTISPECIES: aminotransferase [Paracoccus];QFQ86786.1 aminotransferase class III-fold pyridoxal phosphate-dependent enzyme [Paracoccus kondratievae];GLK65440.1 aspartate aminotransferase family protein [Paracoccus kondratievae]	50.131
WP_271179512.1;WP_152366996.1;QFQ87255.1;GLK63962.1	6105200	0	WP_271179512.1 signal recognition particle-docking protein FtsY [Paracoccus kondratievae];WP_152366996.1 signal recognition particle-docking protein FtsY [Paracoccus kondratievae];QFQ87255.1 signal recognition particle-docking protein FtsY [Paracoccus kond	37.849
WP_271180152.1;GLK65588.1;WP_152366652.1;QFQ86503.1	6099000	0	WP_271180152.1 ABC transporter permease [Paracoccus kondratievae];GLK65588.1 polyamine ABC transporter substrate-binding protein [Paracoccus kondratievae];WP_152366652.1 ABC transporter permease [Paracoccus kondratievae];QFQ86503.1 ABC transporter permease	47.783
WP_010393405.1;QFQ86192.1;GLK62760.1	6061000	0	WP_010393405.1 MULTISPECIES: CbtB domain-containing protein [Paracoccus];QFQ86192.1 CbtB-domain containing protein [Paracoccus kondratievae];GLK62760.1 hypothetical protein GCM10017635_02280 [Paracoccus kondratievae]	6.0379
WP_010395045.1;QFQ86994.1;GLK64276.1	6020000	0	WP_010395045.1 MULTISPECIES: citrate synthase [Paracoccus];QFQ86994.1 citrate (Si)-synthase [Paracoccus kondratievae];GLK64276.1 citrate synthase [Paracoccus kondratievae]	48.299
WP_271179471.1;GLK63813.1;WP_152367643.1;QFQ88632.1	6002900	0	WP_271179471.1 extracellular solute-binding protein [Paracoccus kondratievae];GLK63813.1 polyamine ABC transporter substrate-binding protein [Paracoccus kondratievae];WP_152367643.1 extracellular solute-binding protein [Paracoccus kondratievae];QFQ88632.1	38.432
WP_271179355.1;WP_152366834.1;QFQ86851.1;GLK63556.1	5993300	0	WP_271179355.1 ATP-binding protein [Paracoccus kondratievae];WP_152366834.1 ATP-binding protein [Paracoccus kondratievae];QFQ86851.1 DUF815 domain-containing protein [Paracoccus kondratievae];GLK63556.1 ATPase [Paracoccus kondratievae]	31.048
WP_271180260.1;WP_152366794.1;QFQ86735.1;GLK65882.1	5958300	0	WP_271180260.1 ABC transporter ATP-binding protein [Paracoccus kondratievae];WP_152366794.1 ABC transporter ATP-binding protein [Paracoccus kondratievae];QFQ86735.1 ATP-binding cassette domain-containing protein [Paracoccus kondratievae];GLK65882.1 ABC tra	31.303
WP_152366453.1;WP_010392185.1;QFQ86009.1;GLK66131.1	5956200	0	WP_152366453.1 FAD-dependent oxidoreductase [Paracoccus kondratievae];WP_010392185.1 MULTISPECIES: FAD-dependent oxidoreductase [Paracoccus];QFQ86009.1 FAD-dependent oxidoreductase [Paracoccus kondratievae];GLK66131.1 glycine oxidase ThiO [Paracoccus kondr	35.352
WP_010393534.1;QFQ87709.1;GLK65529.1	5911200	0	WP_010393534.1 MULTISPECIES: transcription termination factor NusA [Paracoccus];QFQ87709.1 transcription termination/antitermination protein NusA [Paracoccus kondratievae];GLK65529.1 transcription termination/antitermination protein NusA [Paracoccus kondra	61.968
WP_010393920.1;QFQ89395.1;GLK63309.1	5844600	0	WP_010393920.1 MULTISPECIES: CoA transferase subunit A [Paracoccus];QFQ89395.1 3-oxoacid CoA-transferase subunit A [Paracoccus kondratievae];GLK63309.1 succinyl-CoA--3-ketoacid-CoA transferase [Paracoccus kondratievae]	25.698
WP_172686485.1;AKJ20472.1;WP_271180051.1;GLK65304.1;WP_227493543.1;GLK64467.1;QFQ89826.1	5842900	0	WP_172686485.1 MarR family winged helix-turn-helix transcriptional regulator [Paracoccus kondratievae];AKJ20472.1 transcriptional regulator MarR family (plasmid) [Paracoccus kondratievae];WP_271180051.1 MarR family winged helix-turn-helix transcriptional r	17.882
WP_010398047.1;QFQ88595.1;GLK63853.1	5837300	0	WP_010398047.1 MULTISPECIES: type I glutamate--ammonia ligase [Paracoccus];QFQ88595.1 type I glutamate--ammonia ligase [Paracoccus kondratievae];GLK63853.1 glutamine synthetase [Paracoccus kondratievae]	52.168
WP_010393621.1;QFQ87670.1;GLK64971.1	5821300	0	WP_010393621.1 MULTISPECIES: DUF1127 domain-containing protein [Paracoccus];QFQ87670.1 DUF1127 domain-containing protein [Paracoccus kondratievae];GLK64971.1 hypothetical protein GCM10017635_24420 [Paracoccus kondratievae]	6.9267
WP_152367639.1;QFQ88626.1;GLK63820.1	5813600	0	WP_152367639.1 UDP-N-acetylmuramate--L-alanine ligase [Paracoccus kondratievae];QFQ88626.1 UDP-N-acetylmuramate--L-alanine ligase [Paracoccus kondratievae];GLK63820.1 UDP-N-acetylmuramate--L-alanine ligase [Paracoccus kondratievae]	50.615
WP_085501057.1;GLK64139.1;WP_152366940.1;QFQ87089.1	5804100	0	WP_085501057.1 MULTISPECIES: magnesium transporter [Paracoccus];GLK64139.1 magnesium transporter MgtE [Paracoccus kondratievae];WP_152366940.1 magnesium transporter [Paracoccus kondratievae];QFQ87089.1 magnesium transporter [Paracoccus kondratievae]	50.486
WP_271179346.1;GLK63518.1	5800100	0	WP_271179346.1 tyrosine-type recombinase/integrase [Paracoccus kondratievae];GLK63518.1 integrase [Paracoccus kondratievae]	37.958
WP_010393073.1;QFQ86339.1;GLK62611.1	5753100	0	WP_010393073.1 MULTISPECIES: succinate dehydrogenase, cytochrome b556 subunit [Paracoccus];QFQ86339.1 succinate dehydrogenase, cytochrome b556 subunit [Paracoccus kondratievae];GLK62611.1 succinate dehydrogenase, cytochrome b556 subunit [Paracoccus kondrat	14.238
GLK63915.1;WP_010395794.1;WP_152367062.1;QFQ87347.1	5719200	0	GLK63915.1 lipid-A-disaccharide synthase [Paracoccus kondratievae];WP_010395794.1 MULTISPECIES: lipid-A-disaccharide synthase [Paracoccus];WP_152367062.1 lipid-A-disaccharide synthase [Paracoccus kondratievae];QFQ87347.1 lipid-A-disaccharide synthase [Para	40.9
WP_271179863.1;WP_010396024.1;QFQ88408.1;GLK64838.1	5717100	0	WP_271179863.1 PLP-dependent aminotransferase family protein [Paracoccus kondratievae];WP_010396024.1 MULTISPECIES: PLP-dependent aminotransferase family protein [Paracoccus];QFQ88408.1 aminotransferase class I/II-fold pyridoxal phosphate-dependent enzyme	53.731
WP_271180348.1;WP_152366432.1;QFQ85955.1;GLK66188.1	5713700	0	WP_271180348.1 aldo/keto reductase [Paracoccus kondratievae];WP_152366432.1 aldo/keto reductase [Paracoccus kondratievae];QFQ85955.1 aldo/keto reductase [Paracoccus kondratievae];GLK66188.1 NADP-dependent oxidoreductase [Paracoccus kondratievae]	38.242
WP_193668121.1;GLK64954.1;QFQ87655.1	5701100	0	WP_193668121.1 HdeD family acid-resistance protein [Paracoccus kondratievae];GLK64954.1 hypothetical protein GCM10017635_24250 [Paracoccus kondratievae];QFQ87655.1 HdeD family acid-resistance protein [Paracoccus kondratievae]	20.073
WP_010397202.1;QFQ87786.1;GLK63132.1	5688300	0	WP_010397202.1 MULTISPECIES: 16S rRNA (guanine(966)-N(2))-methyltransferase RsmD [Paracoccus];QFQ87786.1 16S rRNA (guanine(966)-N(2))-methyltransferase RsmD [Paracoccus kondratievae];GLK63132.1 DNA methyltransferase [Paracoccus kondratievae]	21.036
WP_271179243.1;GLK63351.1	5664500	0	WP_271179243.1 hypothetical protein [Paracoccus kondratievae];GLK63351.1 hypothetical protein GCM10017635_08210 [Paracoccus kondratievae]	29.142
WP_010392691.1;QFQ86523.1;GLK65568.1	5648600	0	WP_010392691.1 MULTISPECIES: xanthine phosphoribosyltransferase [Paracoccus];QFQ86523.1 xanthine phosphoribosyltransferase [Paracoccus kondratievae];GLK65568.1 xanthine phosphoribosyltransferase [Paracoccus kondratievae]	18.932
WP_040601861.1;QFQ86959.1;GLK64312.1	5642600	0	WP_040601861.1 MULTISPECIES: monovalent cation/H(+) antiporter subunit G [Paracoccus];QFQ86959.1 cation:proton antiporter [Paracoccus kondratievae];GLK64312.1 cation:proton antiporter [Paracoccus kondratievae]	14.537
WP_010398804.1;QFQ88982.1;GLK64162.1	5632000	0	WP_010398804.1 MULTISPECIES: GntR family transcriptional regulator [Paracoccus];QFQ88982.1 FCD domain-containing protein [Paracoccus kondratievae];GLK64162.1 GntR family transcriptional regulator [Paracoccus kondratievae]	24.343
WP_271179974.1	5557600	0	WP_271179974.1 contractile injection system protein, VgrG/Pvc8 family, partial [Paracoccus kondratievae]	8.6586
WP_010392922.1;GLK65756.1;WP_152366618.1;QFQ86419.1	5556000	0	WP_010392922.1 MULTISPECIES: carboxymuconolactone decarboxylase family protein [Paracoccus];GLK65756.1 hypothetical protein GCM10017635_32330 [Paracoccus kondratievae];WP_152366618.1 carboxymuconolactone decarboxylase family protein [Paracoccus kondratieva	14.807
WP_152367178.1;WP_010393755.1;QFQ87611.1;GLK64907.1	5545700	0	WP_152367178.1 GntR family transcriptional regulator [Paracoccus kondratievae];WP_010393755.1 MULTISPECIES: GntR family transcriptional regulator [Paracoccus];QFQ87611.1 UTRA domain-containing protein [Paracoccus kondratievae];GLK64907.1 histidine utilizat	26.014
WP_010395338.1;QFQ86708.1;GLK65909.1	5518500	0	WP_010395338.1 MULTISPECIES: aspartate kinase [Paracoccus];QFQ86708.1 aspartate kinase [Paracoccus kondratievae];GLK65909.1 aspartokinase [Paracoccus kondratievae]	45.407
WP_271179164.1;GLK63126.1;WP_029372206.1;QFQ87792.1	5510700	0	WP_271179164.1 ABC transporter permease [Paracoccus kondratievae];GLK63126.1 ABC transporter inner membrane subunit [Paracoccus kondratievae];WP_029372206.1 MULTISPECIES: ABC transporter permease [Paracoccus];QFQ87792.1 MlaE family lipid ABC transporter pe	39.31
WP_271179645.1;WP_010394937.1;QFQ86946.1;GLK64327.1	5486300	0	WP_271179645.1 outer membrane lipid asymmetry maintenance protein MlaD [Paracoccus kondratievae];WP_010394937.1 MULTISPECIES: outer membrane lipid asymmetry maintenance protein MlaD [Paracoccus];QFQ86946.1 outer membrane lipid asymmetry maintenance protein	15.834
WP_010394541.1;QFQ89243.1;GLK65044.1	5468300	0	WP_010394541.1 MULTISPECIES: lysophospholipid acyltransferase family protein [Paracoccus];QFQ89243.1 1-acyl-sn-glycerol-3-phosphate acyltransferase [Paracoccus kondratievae];GLK65044.1 1-acyl-sn-glycerol-3-phosphate acyltransferase [Paracoccus kondratievae	30.284
WP_085501687.1;GLK64654.1;WP_152368287.1;QFQ89685.1	5463100	0	WP_085501687.1 MULTISPECIES: peptidoglycan-binding protein [Paracoccus];GLK64654.1 peptidoglycan-binding protein [Paracoccus kondratievae];WP_152368287.1 peptidoglycan-binding protein [Paracoccus kondratievae];QFQ89685.1 peptidoglycan-binding protein (plas	58.044
WP_271180320.1;WP_152367136.1;QFQ87487.1;GLK66093.1	5458500	0	WP_271180320.1 glycosyltransferase [Paracoccus kondratievae];WP_152367136.1 glycosyltransferase [Paracoccus kondratievae];QFQ87487.1 glycosyltransferase [Paracoccus kondratievae];GLK66093.1 hypothetical protein GCM10017635_35700 [Paracoccus kondratievae]	30.264
WP_271179264.1;GLK63386.1;WP_152366868.1;QFQ86928.1	5441800	0	WP_271179264.1 MFS transporter [Paracoccus kondratievae];GLK63386.1 MFS transporter [Paracoccus kondratievae];WP_152366868.1 MFS transporter [Paracoccus kondratievae];QFQ86928.1 MFS transporter [Paracoccus kondratievae]	42.698
WP_010396058.1;QFQ88390.1;GLK64856.1	5438200	0	WP_010396058.1 MULTISPECIES: methyltransferase domain-containing protein [Paracoccus];QFQ88390.1 methyltransferase domain-containing protein [Paracoccus kondratievae];GLK64856.1 hypothetical protein GCM10017635_23270 [Paracoccus kondratievae]	28.645
WP_010393209.1;QFQ86271.1;GLK62681.1	5435400	0	WP_010393209.1 MULTISPECIES: Holliday junction resolvase RuvX [Paracoccus];QFQ86271.1 Holliday junction resolvase RuvX [Paracoccus kondratievae];GLK62681.1 putative pre-16S rRNA nuclease [Paracoccus kondratievae]	16.742
WP_010396773.1;QFQ86856.1;GLK63548.1	5433900	0	WP_010396773.1 MULTISPECIES: COX15/CtaA family protein [Paracoccus];QFQ86856.1 heme A synthase [Paracoccus kondratievae];GLK63548.1 heme A synthase [Paracoccus kondratievae]	41.859
WP_085502034.1;QFQ87846.1;GLK66330.1	5431100	0	WP_085502034.1 MULTISPECIES: outer membrane lipoprotein carrier protein LolA [Paracoccus];QFQ87846.1 outer membrane lipoprotein carrier protein LolA [Paracoccus kondratievae];GLK66330.1 outer-membrane lipoprotein carrier protein [Paracoccus kondratievae]	21.778
WP_010392110.1;QFQ85970.1;GLK66172.1	5415000	0	WP_010392110.1 MULTISPECIES: heat-inducible transcriptional repressor HrcA [Paracoccus];QFQ85970.1 heat-inducible transcriptional repressor HrcA [Paracoccus kondratievae];GLK66172.1 heat-inducible transcription repressor HrcA [Paracoccus kondratievae]	38.339
WP_271179651.1;GLK64333.1;WP_029371902.1;QFQ89881.1	5397300	0	WP_271179651.1 iron uptake system protein EfeO [Paracoccus kondratievae];GLK64333.1 Efem/EfeO family lipoprotein [Paracoccus kondratievae];WP_029371902.1 iron uptake system protein EfeO [Paracoccus kondratievae];QFQ89881.1 iron uptake system protein EfeO (	29.915
WP_010396744.1;QFQ86867.1;GLK63536.1	5326100	0	WP_010396744.1 MULTISPECIES: polyprenyl diphosphate synthase [Paracoccus];QFQ86867.1 di-trans,poly-cis-decaprenylcistransferase [Paracoccus kondratievae];GLK63536.1 isoprenyl transferase [Paracoccus kondratievae]	27.281
WP_010397161.1;QFQ87767.1;GLK63151.1	5320500	0	WP_010397161.1 MULTISPECIES: CDP-diacylglycerol--glycerol-3-phosphate 3-phosphatidyltransferase [Paracoccus];QFQ87767.1 CDP-diacylglycerol--glycerol-3-phosphate 3-phosphatidyltransferase [Paracoccus kondratievae];GLK63151.1 CDP-diacylglycerol--glycerol-3-p	23.177
WP_010392796.1;QFQ86471.1;GLK65811.1	5271600	0	WP_010392796.1 MULTISPECIES: FAD-linked oxidase C-terminal domain-containing protein [Paracoccus];QFQ86471.1 FAD-binding protein [Paracoccus kondratievae];GLK65811.1 2-hydroxy-acid oxidase [Paracoccus kondratievae]	47.455
WP_010397991.1;QFQ88620.1;GLK63827.1	5212700	0	WP_010397991.1 MULTISPECIES: cell division protein FtsZ [Paracoccus];QFQ88620.1 cell division protein FtsZ [Paracoccus kondratievae];GLK63827.1 cell division protein FtsZ [Paracoccus kondratievae]	57.23
WP_085501882.1;QFQ88328.1;GLK63619.1	5206600	0	WP_085501882.1 MULTISPECIES: ketol-acid reductoisomerase [Paracoccus];QFQ88328.1 ketol-acid reductoisomerase [Paracoccus kondratievae];GLK63619.1 ketol-acid reductoisomerase (NADP(+)) [Paracoccus kondratievae]	37.641
WP_010398390.1;QFQ88131.1;GLK65618.1	5202000	0	WP_010398390.1 MULTISPECIES: hypothetical protein [Paracoccus];QFQ88131.1 hypothetical protein F8A10_11455 [Paracoccus kondratievae];GLK65618.1 hypothetical protein GCM10017635_30950 [Paracoccus kondratievae]	29.9
GLK64070.1;WP_010392409.1;WP_152366959.1;QFQ87153.1	5197900	0	GLK64070.1 phosphate acyltransferase [Paracoccus kondratievae];WP_010392409.1 MULTISPECIES: phosphate acyltransferase PlsX [Paracoccus];WP_152366959.1 phosphate acyltransferase PlsX [Paracoccus kondratievae];QFQ87153.1 phosphate acyltransferase PlsX [Parac	37.083
WP_010392559.1;QFQ87237.1;GLK63982.1	5183100	0	WP_010392559.1 MULTISPECIES: choline ABC transporter permease subunit [Paracoccus];QFQ87237.1 choline ABC transporter permease subunit [Paracoccus kondratievae];GLK63982.1 choline ABC transporter permease subunit [Paracoccus kondratievae]	30.654
WP_152367384.1;WP_010398364.1;QFQ88120.1;GLK65630.1	5176700	0	WP_152367384.1 ATP-binding cassette domain-containing protein [Paracoccus kondratievae];WP_010398364.1 MULTISPECIES: ATP-binding cassette domain-containing protein [Paracoccus];QFQ88120.1 ATP-binding cassette domain-containing protein [Paracoccus kondratie	36.144
WP_271180382.1;WP_152367280.1;QFQ87885.1;GLK66287.1	5172100	0	WP_271180382.1 bifunctional phosphoribosylaminoimidazolecarboxamide formyltransferase/IMP cyclohydrolase [Paracoccus kondratievae];WP_152367280.1 bifunctional phosphoribosylaminoimidazolecarboxamide formyltransferase/IMP cyclohydrolase [Paracoccus kondrati	56.214
WP_010394177.1;GLK63196.1;WP_152368085.1;QFQ89288.1	5155600	0	WP_010394177.1 MULTISPECIES: response regulator [Paracoccus];GLK63196.1 nitrogen regulation protein NR(I) [Paracoccus kondratievae];WP_152368085.1 response regulator [Paracoccus kondratievae];QFQ89288.1 response regulator [Paracoccus kondratievae]	52.243
WP_010394277.1;GLK65722.1;WP_152367615.1;QFQ88573.1	5146900	0	WP_010394277.1 MULTISPECIES: LysR family transcriptional regulator [Paracoccus];GLK65722.1 transcriptional regulator [Paracoccus kondratievae];WP_152367615.1 LysR family transcriptional regulator [Paracoccus kondratievae];QFQ88573.1 LysR family transcripti	33.225
WP_010394665.1;QFQ89183.1;GLK65110.1	5145700	0	WP_010394665.1 MULTISPECIES: LysR family transcriptional regulator [Paracoccus];QFQ89183.1 LysR family transcriptional regulator [Paracoccus kondratievae];GLK65110.1 LysR family transcriptional regulator [Paracoccus kondratievae]	34.469
WP_085502256.1;QFQ86709.1;GLK65908.1	5121900	0	WP_085502256.1 MULTISPECIES: phosphoenolpyruvate--protein phosphotransferase [Paracoccus];QFQ86709.1 phosphoenolpyruvate--protein phosphotransferase [Paracoccus kondratievae];GLK65908.1 phosphoenolpyruvate--protein phosphotransferase [Paracoccus kondratiev	82.556
WP_152367574.1;WP_010394409.1;QFQ88506.1;GLK64737.1	5090100	0	WP_152367574.1 TRAP transporter permease [Paracoccus kondratievae];WP_010394409.1 MULTISPECIES: TRAP transporter permease [Paracoccus];QFQ88506.1 TRAP transporter fused permease subunit [Paracoccus kondratievae];GLK64737.1 C4-dicarboxylate ABC transporter	73.196
WP_085501918.1;GLK63392.1;WP_010394870.1;QFQ86923.1	5084000	0	WP_085501918.1 MULTISPECIES: rod shape-determining protein MreC [Paracoccus];GLK63392.1 cell shape-determining protein MreC [Paracoccus kondratievae];WP_010394870.1 MULTISPECIES: rod shape-determining protein MreC [Paracoccus];QFQ86923.1 rod shape-determin	33.994
WP_152367786.1;QFQ88797.1	5074100	0	WP_152367786.1 type VI secretion system tip protein TssI/VgrG [Paracoccus kondratievae];QFQ88797.1 type VI secretion system tip protein VgrG [Paracoccus kondratievae]	74.882
WP_010398714.1;QFQ86167.1;GLK62857.1	5072200	0	WP_010398714.1 MULTISPECIES: 3-hydroxybutyryl-CoA dehydrogenase [Paracoccus];QFQ86167.1 3-hydroxybutyryl-CoA dehydrogenase [Paracoccus kondratievae];GLK62857.1 3-hydroxyacyl-CoA dehydrogenase [Paracoccus kondratievae]	31.816
WP_271180247.1;GLK65849.1;WP_152366802.1;QFQ86764.1	5057500	0	WP_271180247.1 bifunctional phosphopantothenoylcysteine decarboxylase/phosphopantothenate--cysteine ligase CoaBC [Paracoccus kondratievae];GLK65849.1 phosphopantothenate synthase [Paracoccus kondratievae];WP_152366802.1 bifunctional phosphopantothenoylcyst	43.805
WP_010398435.1;QFQ89032.1;GLK62819.1	5055700	0	WP_010398435.1 MULTISPECIES: aa3-type cytochrome c oxidase subunit IV [Paracoccus];QFQ89032.1 aa3-type cytochrome c oxidase subunit IV [Paracoccus kondratievae];GLK62819.1 hypothetical protein GCM10017635_02870 [Paracoccus kondratievae]	5.4853
WP_010392976.1;QFQ86394.1;GLK62555.1	5038400	0	WP_010392976.1 MULTISPECIES: bacterioferritin [Paracoccus];QFQ86394.1 bacterioferritin [Paracoccus kondratievae];GLK62555.1 bacterioferritin [Paracoccus kondratievae]	18.482
WP_010398051.1;QFQ88594.1;GLK63854.1	5030300	0	WP_010398051.1 MULTISPECIES: P-II family nitrogen regulator [Paracoccus];QFQ88594.1 P-II family nitrogen regulator [Paracoccus kondratievae];GLK63854.1 nitrogen regulatory protein P-II 1 [Paracoccus kondratievae]	12.266
WP_085501122.1;QFQ87254.1;GLK63963.1	5027500	0	WP_085501122.1 MULTISPECIES: class I fructose-bisphosphate aldolase [Paracoccus];QFQ87254.1 class I fructose-bisphosphate aldolase [Paracoccus kondratievae];GLK63963.1 fructose-bisphosphate aldolase [Paracoccus kondratievae]	32.83
WP_010393260.1;QFQ86248.1;GLK62704.1	4989900	0	WP_010393260.1 MULTISPECIES: ABC transporter ATP-binding protein [Paracoccus];QFQ86248.1 sn-glycerol-3-phosphate ABC transporter ATP-binding protein UgpC [Paracoccus kondratievae];GLK62704.1 sugar ABC transporter ATP-binding protein [Paracoccus kondratieva	36.142
WP_152366525.1;QFQ86173.1;GLK62782.1	4987500	0	WP_152366525.1 cytochrome b/b6 domain-containing protein [Paracoccus kondratievae];QFQ86173.1 cytochrome B [Paracoccus kondratievae];GLK62782.1 cytochrome b [Paracoccus kondratievae]	21.79
WP_237701485.1;WP_010394060.1;QFQ89329.1;GLK63240.1	4973800	0	WP_237701485.1 MULTISPECIES: methylated-DNA--[protein]-cysteine S-methyltransferase [Paracoccus];WP_010394060.1 MULTISPECIES: methylated-DNA--[protein]-cysteine S-methyltransferase [Paracoccus];QFQ89329.1 methylated-DNA--[protein]-cysteine S-methyltransfer	18.912
WP_010397835.1;QFQ86085.1;GLK62952.1	4968000	0	WP_010397835.1 MULTISPECIES: redox-regulated ATPase YchF [Paracoccus];QFQ86085.1 redox-regulated ATPase YchF [Paracoccus kondratievae];GLK62952.1 ribosome-binding ATPase YchF [Paracoccus kondratievae]	39.569
WP_152367598.1;WP_010394344.1;QFQ88544.1;GLK65688.1	4964600	0	WP_152367598.1 MerR family transcriptional regulator [Paracoccus kondratievae];WP_010394344.1 MULTISPECIES: MerR family transcriptional regulator [Paracoccus];QFQ88544.1 MerR family transcriptional regulator [Paracoccus kondratievae];GLK65688.1 heavy metal	14.146
WP_271179927.1;WP_152368064.1;QFQ89247.1;GLK65040.1	4927600	0	WP_271179927.1 glutamate-5-semialdehyde dehydrogenase [Paracoccus kondratievae];WP_152368064.1 glutamate-5-semialdehyde dehydrogenase [Paracoccus kondratievae];QFQ89247.1 glutamate-5-semialdehyde dehydrogenase [Paracoccus kondratievae];GLK65040.1 gamma-glu	45.003
WP_271180349.1;WP_010392066.1;QFQ85950.1;GLK66192.1	4898700	0	WP_271180349.1 histidine kinase dimerization/phosphoacceptor domain -containing protein [Paracoccus kondratievae];WP_010392066.1 MULTISPECIES: histidine kinase dimerization/phosphoacceptor domain -containing protein [Paracoccus];QFQ85950.1 HAMP domain-cont	64.818
WP_010392494.1;QFQ87194.1;GLK64029.1	4885600	0	WP_010392494.1 MULTISPECIES: acetyl-CoA hydrolase/transferase family protein [Paracoccus];QFQ87194.1 succinate CoA transferase [Paracoccus kondratievae];GLK64029.1 acetyl-CoA hydrolase [Paracoccus kondratievae]	54.488
WP_152366990.1;WP_010392550.1;QFQ87234.1;GLK63986.1	4847100	0	WP_152366990.1 choline dehydrogenase [Paracoccus kondratievae];WP_010392550.1 MULTISPECIES: choline dehydrogenase [Paracoccus];QFQ87234.1 choline dehydrogenase [Paracoccus kondratievae];GLK63986.1 choline dehydrogenase [Paracoccus kondratievae]	61.568
WP_010394413.1;QFQ88505.1;GLK64738.1	4779100	0	WP_010394413.1 MULTISPECIES: TAXI family TRAP transporter solute-binding subunit [Paracoccus];QFQ88505.1 TAXI family TRAP transporter solute-binding subunit [Paracoccus kondratievae];GLK64738.1 hypothetical protein GCM10017635_22090 [Paracoccus kondratieva	34.504
WP_010392865.1;QFQ86442.1;GLK65780.1	4733700	0	WP_010392865.1 MULTISPECIES: RNA polymerase sigma factor RpoH [Paracoccus];QFQ86442.1 RNA polymerase sigma factor RpoH [Paracoccus kondratievae];GLK65780.1 RNA polymerase sigma factor RpoH [Paracoccus kondratievae]	34.454
WP_152367227.1;QFQ87775.1;GLK63143.1	4728700	0	WP_152367227.1 NnrU family protein [Paracoccus kondratievae];QFQ87775.1 NnrU family protein [Paracoccus kondratievae];GLK63143.1 hypothetical protein GCM10017635_06120 [Paracoccus kondratievae]	18.502
WP_237178860.1;WP_076611527.1;AKJ20461.1;AKJ20423.1;AKJ20479.1;AKJ20424.1	4717200	0	WP_237178860.1 IS3-like element ISPko4 family transposase [Paracoccus kondratievae];WP_076611527.1 MULTISPECIES: IS3-like element ISPko4 family transposase [Bacteria];AKJ20461.1 transposase OrfA (plasmid) [Paracoccus kondratievae];AKJ20423.1 transposase Or	51.776
WP_010397498.1;QFQ89655.1;GLK64621.1	4693500	0	WP_010397498.1 MULTISPECIES: helix-turn-helix domain-containing protein [Paracoccus];QFQ89655.1 helix-turn-helix domain-containing protein (plasmid) [Paracoccus kondratievae];GLK64621.1 transcriptional regulator [Paracoccus kondratievae]	26.096
WP_271180327.1;WP_085502743.1;QFQ86032.1;GLK66108.1	4686800	0	WP_271180327.1 ATP-dependent chaperone ClpB [Paracoccus kondratievae];WP_085502743.1 MULTISPECIES: ATP-dependent chaperone ClpB [Paracoccus];QFQ86032.1 ATP-dependent chaperone ClpB [Paracoccus kondratievae];GLK66108.1 chaperone protein ClpB [Paracoccus kon	95.66
WP_010398323.1;QFQ88104.1;GLK65649.1	4681000	0	WP_010398323.1 MULTISPECIES: transcription antitermination factor NusB [Paracoccus];QFQ88104.1 transcription antitermination factor NusB [Paracoccus kondratievae];GLK65649.1 N utilization substance protein B [Paracoccus kondratievae]	18.474
WP_010399140.1;QFQ86800.1;GLK65449.1	4677700	0	WP_010399140.1 MULTISPECIES: DUF882 domain-containing protein [Paracoccus];QFQ86800.1 DUF882 domain-containing protein [Paracoccus kondratievae];GLK65449.1 hypothetical protein GCM10017635_29240 [Paracoccus kondratievae]	20.465
WP_271180077.1;GLK65389.1;WP_152367366.1;QFQ88068.1	4665100	0	WP_271180077.1 ABC transporter ATP-binding protein [Paracoccus kondratievae];GLK65389.1 multidrug ABC transporter ATP-binding protein [Paracoccus kondratievae];WP_152367366.1 ABC transporter ATP-binding protein [Paracoccus kondratievae];QFQ88068.1 ATP-bind	67.763
WP_010394544.1;QFQ89242.1;GLK65045.1	4641300	0	WP_010394544.1 MULTISPECIES: SLC13 family permease [Paracoccus];QFQ89242.1 TRAP transporter large permease subunit [Paracoccus kondratievae];GLK65045.1 sodium:sulfate symporter [Paracoccus kondratievae]	63.783
WP_010393233.1;QFQ86260.1;GLK62691.1	4639800	0	WP_010393233.1 MULTISPECIES: argininosuccinate synthase [Paracoccus];QFQ86260.1 argininosuccinate synthase [Paracoccus kondratievae];GLK62691.1 argininosuccinate synthase [Paracoccus kondratievae]	45.525
WP_010395671.1;QFQ87536.1;GLK66038.1	4633800	0	WP_010395671.1 MULTISPECIES: RluA family pseudouridine synthase [Paracoccus];QFQ87536.1 RluA family pseudouridine synthase [Paracoccus kondratievae];GLK66038.1 pseudouridine synthase [Paracoccus kondratievae]	38.061
WP_085501320.1;WP_010393091.1;QFQ86330.1;GLK62620.1	4610900	0	WP_085501320.1 MULTISPECIES: succinate--CoA ligase subunit alpha [Paracoccus];WP_010393091.1 MULTISPECIES: succinate--CoA ligase subunit alpha [Paracoccus];QFQ86330.1 succinate--CoA ligase subunit alpha [Paracoccus kondratievae];GLK62620.1 succinate--CoA l	30.147
WP_271178975.1;GLK62576.1;WP_152366604.1;QFQ86374.1	4610700	0	WP_271178975.1 alanine--tRNA ligase [Paracoccus kondratievae];GLK62576.1 alanine--tRNA ligase [Paracoccus kondratievae];WP_152366604.1 alanine--tRNA ligase [Paracoccus kondratievae];QFQ86374.1 alanine--tRNA ligase [Paracoccus kondratievae]	95.8
GLK63342.1;WP_271179235.1	4610200	0	GLK63342.1 integrase [Paracoccus kondratievae];WP_271179235.1 site-specific integrase [Paracoccus kondratievae]	40.659
WP_010395545.1;QFQ87481.1;GLK66099.1	4608100	0	WP_010395545.1 MULTISPECIES: bifunctional nicotinamidase/pyrazinamidase [Paracoccus];QFQ87481.1 bifunctional nicotinamidase/pyrazinamidase [Paracoccus kondratievae];GLK66099.1 nicotinamidase [Paracoccus kondratievae]	21.201
GLK64863.1;WP_050804186.1;QFQ89437.1;WP_227493500.1	4591100	0	GLK64863.1 hypothetical protein GCM10017635_23340 [Paracoccus kondratievae];WP_050804186.1 MULTISPECIES: H-type lectin domain-containing protein [Paracoccus];QFQ89437.1 hypothetical protein F8A10_12860 [Paracoccus kondratievae];WP_227493500.1 H-type lectin	10.192
WP_176224558.1;WP_085502546.1;QFQ86990.1;GLK64280.1	4578100	0	WP_176224558.1 MULTISPECIES: preprotein translocase subunit SecG [Paracoccus];WP_085502546.1 MULTISPECIES: preprotein translocase subunit SecG [Paracoccus];QFQ86990.1 preprotein translocase subunit SecG [Paracoccus kondratievae];GLK64280.1 hypothetical pro	15.2
WP_010398394.1;QFQ88132.1;GLK65617.1	4568700	0	WP_010398394.1 MULTISPECIES: hypothetical protein [Paracoccus];QFQ88132.1 hypothetical protein F8A10_11460 [Paracoccus kondratievae];GLK65617.1 hypothetical protein GCM10017635_30940 [Paracoccus kondratievae]	14.987
WP_085501601.1;QFQ89761.1;GLK64543.1	4538100	0	WP_085501601.1 MULTISPECIES: 6,7-dimethyl-8-ribityllumazine synthase [Paracoccus];QFQ89761.1 6,7-dimethyl-8-ribityllumazine synthase (plasmid) [Paracoccus kondratievae];GLK64543.1 6,7-dimethyl-8-ribityllumazine synthase [Paracoccus kondratievae]	15.89
WP_152366490.1;WP_083825874.1;QFQ86087.1;GLK62946.1	4537700	0	WP_152366490.1 choline ABC transporter substrate-binding protein [Paracoccus kondratievae];WP_083825874.1 MULTISPECIES: choline ABC transporter substrate-binding protein [Paracoccus];QFQ86087.1 choline ABC transporter substrate-binding protein [Paracoccus	33.183
WP_271180399.1;GLK66321.1;WP_152367265.1;QFQ87855.1	4533000	0	WP_271180399.1 translocation/assembly module TamB domain-containing protein [Paracoccus kondratievae];GLK66321.1 hypothetical protein GCM10017635_37980 [Paracoccus kondratievae];WP_152367265.1 translocation/assembly module TamB domain-containing protein [P	157.23
WP_152366843.1;QFQ86874.1;GLK63529.1	4509800	0	WP_152366843.1 penicillin acylase family protein [Paracoccus kondratievae];QFQ86874.1 penicillin acylase family protein [Paracoccus kondratievae];GLK63529.1 penicillin acylase [Paracoccus kondratievae]	88.575
WP_010396247.1;QFQ88190.1;GLK65966.1	4507900	0	WP_010396247.1 MULTISPECIES: DNA polymerase III subunit gamma/tau [Paracoccus];QFQ88190.1 DNA polymerase III subunit gamma/tau [Paracoccus kondratievae];GLK65966.1 DNA polymerase III subunit gamma/tau [Paracoccus kondratievae]	64.373
WP_271180286.1;GLK65958.1;WP_010396219.1;QFQ88182.1	4497300	0	WP_271180286.1 glycosyltransferase family 4 protein [Paracoccus kondratievae];GLK65958.1 hypothetical protein GCM10017635_34350 [Paracoccus kondratievae];WP_010396219.1 MULTISPECIES: glycosyltransferase family 4 protein [Paracoccus];QFQ88182.1 glycosyltran	47.936
WP_010395805.1;QFQ87353.1;GLK63907.1	4490200	0	WP_010395805.1 MULTISPECIES: MoxR family ATPase [Paracoccus];QFQ87353.1 AAA domain-containing protein [Paracoccus kondratievae];GLK63907.1 ATPase AAA [Paracoccus kondratievae]	35.796
WP_010394313.1;QFQ88556.1;GLK65701.1	4463400	0	WP_010394313.1 MULTISPECIES: nitroreductase family protein [Paracoccus];QFQ88556.1 nitroreductase family protein [Paracoccus kondratievae];GLK65701.1 hypothetical protein GCM10017635_31780 [Paracoccus kondratievae]	21.822
WP_271179262.1;GLK63378.1	4462900	0	WP_271179262.1 metal ABC transporter permease [Paracoccus kondratievae];GLK63378.1 membrane protein [Paracoccus kondratievae]	28.924
WP_152366667.1;QFQ86539.1;GLK63055.1	4458100	0	WP_152366667.1 type I secretion system permease/ATPase [Paracoccus kondratievae];QFQ86539.1 type I secretion system permease/ATPase [Paracoccus kondratievae];GLK63055.1 protease/lipase ABC transporter permease/ATP-binding protein [Paracoccus kondratievae]	62.438
QFQ87988.1;GLK65314.1;WP_227493405.1	4451000	0	QFQ87988.1 CAP domain-containing protein [Paracoccus kondratievae];GLK65314.1 hypothetical protein GCM10017635_27880 [Paracoccus kondratievae];WP_227493405.1 MULTISPECIES: CAP domain-containing protein [Paracoccus]	16.834
WP_010399690.1;QFQ86774.1;GLK65428.1	4418800	0	WP_010399690.1 MULTISPECIES: LysR family transcriptional regulator [Paracoccus];QFQ86774.1 LysR family transcriptional regulator [Paracoccus kondratievae];GLK65428.1 LysR family transcriptional regulator [Paracoccus kondratievae]	34.621
WP_010392988.1;QFQ86386.1;GLK62564.1	4414900	0	WP_010392988.1 MULTISPECIES: adenylosuccinate synthase [Paracoccus];QFQ86386.1 adenylosuccinate synthase [Paracoccus kondratievae];GLK62564.1 adenylosuccinate synthetase [Paracoccus kondratievae]	46.448
WP_010393541.1;QFQ87705.1;GLK65525.1	4382800	0	WP_010393541.1 MULTISPECIES: MarR family transcriptional regulator [Paracoccus];QFQ87705.1 MarR family transcriptional regulator [Paracoccus kondratievae];GLK65525.1 MarR family transcriptional regulator [Paracoccus kondratievae]	18.473
WP_271180088.1;GLK65418.1;WP_152367117.1;QFQ87446.1	4370300	0	WP_271180088.1 tetraacyldisaccharide 4-kinase [Paracoccus kondratievae];GLK65418.1 tetraacyldisaccharide 4-kinase [Paracoccus kondratievae];WP_152367117.1 tetraacyldisaccharide 4-kinase [Paracoccus kondratievae];QFQ87446.1 tetraacyldisaccharide 4-kinas	35.36
WP_010393773.1;QFQ87603.1;GLK64899.1	4361200	0	WP_010393773.1 MULTISPECIES: transporter substrate-binding domain-containing protein [Paracoccus];QFQ87603.1 transporter substrate-binding domain-containing protein [Paracoccus kondratievae];GLK64899.1 amino acid ABC transporter [Paracoccus kondratievae]	29.382
WP_152366861.1;QFQ86910.1;WP_010394839.1;GLK63406.1	4361000	0	WP_152366861.1 hypothetical protein [Paracoccus kondratievae];QFQ86910.1 hypothetical protein F8A10_05400 [Paracoccus kondratievae];WP_010394839.1 MULTISPECIES: hypothetical protein [Paracoccus];GLK63406.1 hypothetical protein GCM10017635_08760 [Paracoccus	22.024
WP_271179908.1;WP_010393610.1;QFQ87674.1;GLK64975.1	4338900	0	WP_271179908.1 glycerol-3-phosphate 1-O-acyltransferase PlsY [Paracoccus kondratievae];WP_010393610.1 MULTISPECIES: glycerol-3-phosphate 1-O-acyltransferase PlsY [Paracoccus];QFQ87674.1 glycerol-3-phosphate 1-O-acyltransferase PlsY [Paracoccus kondratievae	20.213
WP_010391817.1;QFQ87850.1;GLK66326.1	4335900	0	WP_010391817.1 MULTISPECIES: DNA translocase FtsK [Paracoccus];QFQ87850.1 DNA translocase FtsK [Paracoccus kondratievae];GLK66326.1 hypothetical protein GCM10017635_38030 [Paracoccus kondratievae]	95.737
WP_029371382.1;GLK65824.1	4334600	0	WP_029371382.1 MULTISPECIES: DUF167 domain-containing protein [Paracoccus];GLK65824.1 UPF0235 protein [Paracoccus kondratievae]	8.6891
WP_010398719.1;QFQ86165.1;GLK62859.1	4314400	0	WP_010398719.1 MULTISPECIES: DUF1013 domain-containing protein [Paracoccus];QFQ86165.1 DUF1013 domain-containing protein [Paracoccus kondratievae];GLK62859.1 hypothetical protein GCM10017635_03280 [Paracoccus kondratievae]	27.482
WP_010394959.1;QFQ86954.1;GLK64317.1	4281200	0	WP_010394959.1 MULTISPECIES: tyrosine recombinase [Paracoccus];QFQ86954.1 tyrosine recombinase [Paracoccus kondratievae];GLK64317.1 tyrosine recombinase XerD [Paracoccus kondratievae]	35.546
WP_271179997.1;GLK65184.1;WP_152367784.1;QFQ88795.1	4278300	0	WP_271179997.1 DUF2974 domain-containing protein [Paracoccus kondratievae];GLK65184.1 hypothetical protein GCM10017635_26580 [Paracoccus kondratievae]	56.504
QFQ89433.1;WP_193668275.1;WP_085501883.1;GLK63621.1	4228200	0	QFQ89433.1 AsnC family transcriptional regulator [Paracoccus kondratievae];WP_193668275.1 Lrp/AsnC family transcriptional regulator [Paracoccus kondratievae];WP_085501883.1 MULTISPECIES: Lrp/AsnC family transcriptional regulator [Paracoccus];GLK63621.1 Asn	16.372
WP_085502541.1;QFQ86972.1;GLK64299.1	4215400	0	WP_085502541.1 MULTISPECIES: AI-2E family transporter [Paracoccus];QFQ86972.1 AI-2E family transporter [Paracoccus kondratievae];GLK64299.1 AI-2E family transporter [Paracoccus kondratievae]	47.098
WP_010395035.1;QFQ86986.1;GLK64284.1	4199900	0	WP_010395035.1 MULTISPECIES: TerB family tellurite resistance protein [Paracoccus];QFQ86986.1 TerB family tellurite resistance protein [Paracoccus kondratievae];GLK64284.1 hypothetical protein GCM10017635_17550 [Paracoccus kondratievae]	17.155
WP_010392584.1;QFQ87248.1;GLK63969.1	4198000	0	WP_010392584.1 MULTISPECIES: tyrosine--tRNA ligase [Paracoccus];QFQ87248.1 tyrosine--tRNA ligase [Paracoccus kondratievae];GLK63969.1 tyrosine--tRNA ligase [Paracoccus kondratievae]	45.476
WP_085502010.1;QFQ87884.1;GLK66288.1	4193100	0	WP_085502010.1 MULTISPECIES: signal peptidase II [Paracoccus];QFQ87884.1 signal peptidase II [Paracoccus kondratievae];GLK66288.1 lipoprotein signal peptidase [Paracoccus kondratievae]	25.281
WP_010394045.1;QFQ89336.1;GLK63247.1	4174500	0	WP_010394045.1 MULTISPECIES: MerR family DNA-binding transcriptional regulator [Paracoccus];QFQ89336.1 MerR family transcriptional regulator [Paracoccus kondratievae];GLK63247.1 MerR family transcriptional regulator [Paracoccus kondratievae]	15.086
WP_010397136.1;QFQ87763.1;GLK63155.1	4147600	0	WP_010397136.1 MULTISPECIES: DUF983 domain-containing protein [Paracoccus];QFQ87763.1 DUF983 domain-containing protein [Paracoccus kondratievae];GLK63155.1 zinc-finger protein [Paracoccus kondratievae]	13.259
WP_010395281.1;QFQ86733.1;GLK65884.1	4133100	0	WP_010395281.1 MULTISPECIES: branched-chain amino acid ABC transporter permease [Paracoccus];QFQ86733.1 branched-chain amino acid ABC transporter permease [Paracoccus kondratievae];GLK65884.1 branched-chain amino acid ABC transporter permease [Paracoccus k	35.842
WP_271179834.1;GLK64744.1;WP_152367570.1;QFQ88499.1	4108300	0	WP_271179834.1 PQQ-dependent methanol/ethanol family dehydrogenase [Paracoccus kondratievae];GLK64744.1 quinoprotein ethanol dehydrogenase [Paracoccus kondratievae];WP_152367570.1 PQQ-dependent methanol/ethanol family dehydrogenase [Paracoccus kondratievae	68.152
WP_271179769.1;WP_010397578.1;QFQ89623.1;GLK64586.1	4063100	0	WP_271179769.1 preQ(1) synthase [Paracoccus kondratievae];WP_010397578.1 MULTISPECIES: preQ(1) synthase [Paracoccus];QFQ89623.1 NADPH-dependent 7-cyano-7-deazaguanine reductase QueF (plasmid) [Paracoccus kondratievae];GLK64586.1 NADPH-dependent 7-cyano-7-d	17.07
WP_152366639.1;WP_010392806.1;QFQ86467.1;GLK65807.1	4053100	0	WP_152366639.1 exopolysaccharide biosynthesis GT4 family glycosyltransferase EpsE [Paracoccus kondratievae];WP_010392806.1 MULTISPECIES: exopolysaccharide biosynthesis GT4 family glycosyltransferase EpsE [Paracoccus];QFQ86467.1 glycosyltransferase [Paracoc	44.971
WP_010392968.1;QFQ86397.1;GLK62551.1	4051000	0	WP_010392968.1 MULTISPECIES: glutamine--fructose-6-phosphate transaminase (isomerizing) [Paracoccus];QFQ86397.1 glutamine--fructose-6-phosphate transaminase (isomerizing) [Paracoccus kondratievae];GLK62551.1 glutamine--fructose-6-phosphate aminotransferase	64.693
WP_010395876.1;QFQ87382.1;GLK63877.1	4029500	0	WP_010395876.1 MULTISPECIES: hypothetical protein [Paracoccus];QFQ87382.1 gamma-glutamyl kinase [Paracoccus kondratievae];GLK63877.1 gamma-glutamyl kinase [Paracoccus kondratievae]	23.518
WP_010396055.1;QFQ88392.1;GLK64854.1	4023700	0	WP_010396055.1 MULTISPECIES: ATP-dependent Clp protease ATP-binding subunit ClpA [Paracoccus];QFQ88392.1 ATP-dependent Clp protease ATP-binding subunit ClpA [Paracoccus kondratievae];GLK64854.1 ATP-dependent Clp protease ATP-binding subunit ClpA [Paracoccu	84.96
WP_152366477.1;QFQ86057.1;GLK62981.1	4014000	0	WP_152366477.1 tripartite tricarboxylate transporter permease [Paracoccus kondratievae];QFQ86057.1 tripartite tricarboxylate transporter permease [Paracoccus kondratievae];GLK62981.1 tripartite tricarboxylate transporter TctA [Paracoccus kondratievae]	52.598
WP_010392056.1;QFQ85945.1;GLK66197.1	4003700	0	WP_010392056.1 MULTISPECIES: Rrf2 family transcriptional regulator [Paracoccus];QFQ85945.1 Rrf2 family transcriptional regulator [Paracoccus kondratievae];GLK66197.1 Rrf2 family transcriptional regulator [Paracoccus kondratievae]	16.483
WP_254901059.1;GLK64206.1;QFQ87056.1;WP_227493342.1	3997500	0	WP_254901059.1 MULTISPECIES: TetR family transcriptional regulator [Paracoccus];GLK64206.1 TetR family transcriptional regulator [Paracoccus kondratievae];QFQ87056.1 TetR family transcriptional regulator [Paracoccus kondratievae];WP_227493342.1 MULTISPECIE	20.822
WP_010392269.1;QFQ87081.1;GLK64149.1	3982700	0	WP_010392269.1 MULTISPECIES: lipoyl synthase [Paracoccus];QFQ87081.1 lipoyl synthase [Paracoccus kondratievae];GLK64149.1 lipoyl synthase [Paracoccus kondratievae]	35.097
WP_029371790.1;QFQ88022.1;GLK64297.1	3971200	0	WP_029371790.1 MULTISPECIES: RNA degradosome polyphosphate kinase [Paracoccus];QFQ88022.1 RNA degradosome polyphosphate kinase [Paracoccus kondratievae];GLK64297.1 polyphosphate kinase [Paracoccus kondratievae]	81.461
WP_271179998.1	3939400	0	WP_271179998.1 hypothetical protein, partial [Paracoccus kondratievae]	21.885
WP_271180272.1;GLK65912.1;WP_152367393.1;QFQ88139.1	3937200	0	WP_271180272.1 hypothetical protein [Paracoccus kondratievae];GLK65912.1 hypothetical protein GCM10017635_33890 [Paracoccus kondratievae];WP_152367393.1 hypothetical protein [Paracoccus kondratievae];QFQ88139.1 hypothetical protein F8A10_11505 [Paracoccus	24.274
WP_271179508.1;GLK63953.1;WP_152367000.1;QFQ87264.1	3936900	0	WP_271179508.1 hypothetical protein [Paracoccus kondratievae];GLK63953.1 hypothetical protein GCM10017635_14240 [Paracoccus kondratievae];WP_152367000.1 hypothetical protein [Paracoccus kondratievae];QFQ87264.1 hypothetical protein F8A10_07390 [Paracoccus	106.93
WP_010392526.1;QFQ87221.1;GLK64000.1	3920900	0	WP_010392526.1 MULTISPECIES: cell division protein ZapA [Paracoccus];QFQ87221.1 cell division protein ZapA [Paracoccus kondratievae];GLK64000.1 cell division protein ZapA [Paracoccus kondratievae]	13.103
WP_028712279.1;QFQ88325.1;GLK63623.1	3911000	0	WP_028712279.1 MULTISPECIES: ATP-dependent Clp protease adapter ClpS [Paracoccus];QFQ88325.1 ATP-dependent Clp protease adapter ClpS [Paracoccus kondratievae];GLK63623.1 ATP-dependent Clp protease adapter protein ClpS [Paracoccus kondratievae]	12.166
WP_271179495.1;WP_152367063.1;QFQ87351.1;GLK63911.1	3907100	0	WP_271179495.1 hypothetical protein [Paracoccus kondratievae];WP_152367063.1 hypothetical protein [Paracoccus kondratievae];QFQ87351.1 hypothetical protein F8A10_07885 [Paracoccus kondratievae];GLK63911.1 membrane protein [Paracoccus kondratievae]	75.22
WP_085502512.1;QFQ87024.1;GLK64240.1	3903000	0	WP_085502512.1 MULTISPECIES: LysR substrate-binding domain-containing protein [Paracoccus];QFQ87024.1 LysR family transcriptional regulator [Paracoccus kondratievae];GLK64240.1 LysR family transcriptional regulator [Paracoccus kondratievae]	34.17
WP_010398012.1;QFQ88610.1;GLK63837.1	3900500	0	WP_010398012.1 MULTISPECIES: CBS domain-containing protein [Paracoccus];QFQ88610.1 CBS domain-containing protein [Paracoccus kondratievae];GLK63837.1 inosine-5-monophosphate dehydrogenase [Paracoccus kondratievae]	15.508
WP_085502194.1;QFQ86115.1;GLK62915.1	3891900	0	WP_085502194.1 MULTISPECIES: aldehyde dehydrogenase family protein [Paracoccus];QFQ86115.1 aldehyde dehydrogenase family protein [Paracoccus kondratievae];GLK62915.1 aldehyde dehydrogenase [Paracoccus kondratievae]	55.69
WP_271180329.1;WP_029371251.1;QFQ86030.1;GLK66110.1	3885100	0	WP_271180329.1 glutathione S-transferase family protein [Paracoccus kondratievae];WP_029371251.1 MULTISPECIES: glutathione S-transferase family protein [Paracoccus];QFQ86030.1 glutathione S-transferase [Paracoccus kondratievae];GLK66110.1 glutathione S-tra	23.738
GLK64556.1;WP_271179752.1;WP_029372160.1;QFQ89751.1	3882700	0	GLK64556.1 hypothetical protein GCM10017635_20270 [Paracoccus kondratievae];WP_271179752.1 DUF2189 domain-containing protein [Paracoccus kondratievae];WP_029372160.1 MULTISPECIES: DUF2189 domain-containing protein [Paracoccus];QFQ89751.1 DUF2189 domain-con	27.908
QFQ89464.1;WP_227493526.1;GLK65515.1	3880000	0	QFQ89464.1 hypothetical protein F8A10_14970 [Paracoccus kondratievae];WP_227493526.1 hypothetical protein [Paracoccus kondratievae];GLK65515.1 hypothetical protein GCM10017635_29910 [Paracoccus kondratievae]	19.77
WP_010392768.1;QFQ86485.1;GLK65607.1	3844300	0	WP_010392768.1 MULTISPECIES: acetolactate synthase small subunit [Paracoccus];QFQ86485.1 acetolactate synthase small subunit [Paracoccus kondratievae];GLK65607.1 acetolactate synthase small subunit [Paracoccus kondratievae]	20.06
WP_152366876.1;WP_010394923.1;QFQ86944.1;GLK63368.1	3836700	0	WP_152366876.1 ATP-dependent Clp protease ATP-binding subunit ClpX [Paracoccus kondratievae];WP_010394923.1 MULTISPECIES: ATP-dependent Clp protease ATP-binding subunit ClpX [Paracoccus];QFQ86944.1 ATP-dependent Clp protease ATP-binding subunit ClpX [Parac	45.949
WP_271179803.1;WP_010396590.1;QFQ89715.1;GLK64684.1	3826600	0	WP_271179803.1 sigma-54 dependent transcriptional regulator [Paracoccus kondratievae];WP_010396590.1 MULTISPECIES: sigma-54 dependent transcriptional regulator [Paracoccus];QFQ89715.1 response regulator (plasmid) [Paracoccus kondratievae];GLK64684.1 Fis fa	48.079
WP_271179139.1;WP_085501206.1;QFQ86550.1;GLK63067.1	3809400	0	WP_271179139.1 DNA-3-methyladenine glycosylase I [Paracoccus kondratievae];WP_085501206.1 MULTISPECIES: DNA-3-methyladenine glycosylase I [Paracoccus];QFQ86550.1 DNA-3-methyladenine glycosylase I [Paracoccus kondratievae];GLK63067.1 DNA-3-methyladenine gly	21.848
WP_010392308.1;QFQ87103.1;GLK64124.1	3805000	0	WP_010392308.1 MULTISPECIES: microcin C ABC transporter permease YejB [Paracoccus];QFQ87103.1 ABC transporter permease subunit [Paracoccus kondratievae];GLK64124.1 microcin C ABC transporter permease YejB [Paracoccus kondratievae]	41.545
WP_010395729.1;QFQ87272.1;GLK63944.1	3804600	0	WP_010395729.1 MULTISPECIES: cytochrome c oxidase subunit I [Paracoccus];QFQ87272.1 cytochrome c oxidase subunit I [Paracoccus kondratievae];GLK63944.1 cytochrome c oxidase subunit 1 [Paracoccus kondratievae]	62.485
WP_010392407.1;QFQ87152.1;GLK64071.1	3789600	0	WP_010392407.1 MULTISPECIES: 50S ribosomal protein L32 [Paracoccus];QFQ87152.1 50S ribosomal protein L32 [Paracoccus kondratievae];GLK64071.1 50S ribosomal protein L32 [Paracoccus kondratievae]	7.5653
QFQ89319.1;GLK63230.1;WP_271179202.1;WP_227493488.1	3779400	0	QFQ89319.1 DUF952 domain-containing protein [Paracoccus kondratievae];GLK63230.1 hypothetical protein GCM10017635_07000 [Paracoccus kondratievae];WP_271179202.1 DUF952 domain-containing protein [Paracoccus kondratievae];WP_227493488.1 DUF952 domain-contain	13.55
WP_010392022.1;QFQ87954.1;GLK66213.1	3768400	0	WP_010392022.1 MULTISPECIES: thioredoxin [Paracoccus];QFQ87954.1 thioredoxin [Paracoccus kondratievae];GLK66213.1 thioredoxin [Paracoccus kondratievae]	11.559
WP_010395755.1;QFQ87280.1;GLK63932.1	3755300	0	WP_010395755.1 MULTISPECIES: glycosyltransferase family 2 protein [Paracoccus];QFQ87280.1 hypothetical protein F8A10_07500 [Paracoccus kondratievae];GLK63932.1 hypothetical protein GCM10017635_14030 [Paracoccus kondratievae]	34.258
WP_040601632.1;QFQ87086.1;GLK64143.1	3740400	0	WP_040601632.1 MULTISPECIES: DegQ family serine endoprotease [Paracoccus];QFQ87086.1 Do family serine endopeptidase [Paracoccus kondratievae];GLK64143.1 serine protease [Paracoccus kondratievae]	53.343
WP_271178955.1;GLK62533.1	3721700	0	WP_271178955.1 hypothetical protein [Paracoccus kondratievae];GLK62533.1 hypothetical protein GCM10017635_00010 [Paracoccus kondratievae]	20.935
WP_172686438.1;GLK65223.1;AKJ20416.1	3720300	0	WP_172686438.1 LysR family transcriptional regulator [Paracoccus kondratievae];GLK65223.1 transcriptional regulator [Paracoccus kondratievae];AKJ20416.1 transcriptional regulator LysR family (plasmid) [Paracoccus kondratievae]	33.64
WP_271179358.1;GLK63569.1;WP_152366831.1;QFQ86839.1	3718000	0	WP_271179358.1 16S rRNA (adenine(1518)-N(6)/adenine(1519)-N(6))-dimethyltransferase RsmA [Paracoccus kondratievae];GLK63569.1 ribosomal RNA small subunit methyltransferase A [Paracoccus kondratievae];WP_152366831.1 16S rRNA (adenine(1518)-N(6)/adenine(1519	30.184
WP_010392402.1;QFQ87149.1;GLK64074.1	3702600	0	WP_010392402.1 MULTISPECIES: histidine triad nucleotide-binding protein [Paracoccus];QFQ87149.1 HIT domain-containing protein [Paracoccus kondratievae];GLK64074.1 hypothetical protein GCM10017635_15450 [Paracoccus kondratievae]	13.597
QFQ87745.1;WP_085502735.1;GLK63174.1	3698600	0	QFQ87745.1 FCD domain-containing protein [Paracoccus kondratievae];WP_085502735.1 MULTISPECIES: GntR family transcriptional regulator [Paracoccus];GLK63174.1 transcriptional regulator [Paracoccus kondratievae]	26.481
WP_271179014.1;WP_152366550.1;QFQ86245.1;GLK62707.1	3692200	0	WP_271179014.1 ABC transporter substrate-binding protein [Paracoccus kondratievae];WP_152366550.1 ABC transporter substrate-binding protein [Paracoccus kondratievae];QFQ86245.1 extracellular solute-binding protein [Paracoccus kondratievae];GLK62707.1 sugar	45.934
WP_217809567.1;QFQ86542.1;GLK63059.1	3678300	0	WP_217809567.1 MULTISPECIES: ammonium transporter [Paracoccus];QFQ86542.1 ammonium transporter [Paracoccus kondratievae];GLK63059.1 ammonium transporter [Paracoccus kondratievae]	50.085
WP_010398468.1;QFQ89019.1;GLK62833.1	3674400	0	WP_010398468.1 MULTISPECIES: GTPase Era [Paracoccus];QFQ89019.1 GTPase Era [Paracoccus kondratievae];GLK62833.1 GTPase Era [Paracoccus kondratievae]	33.457
WP_010393678.1;QFQ87645.1;GLK64944.1	3665500	0	WP_010393678.1 MULTISPECIES: Lrp/AsnC ligand binding domain-containing protein [Paracoccus];QFQ87645.1 Lrp/AsnC family transcriptional regulator [Paracoccus kondratievae];GLK64944.1 AsnC family transcriptional regulator [Paracoccus kondratievae]	8.919
WP_152366958.1;QFQ87148.1;GLK64075.1	3633900	0	WP_152366958.1 ABC transporter ATP-binding protein [Paracoccus kondratievae];QFQ87148.1 ATP-binding cassette domain-containing protein [Paracoccus kondratievae];GLK64075.1 ABC transporter ATP-binding protein [Paracoccus kondratievae]	34.37
WP_271179518.1;WP_152366993.1;QFQ87246.1;GLK63971.1	3632600	0	WP_271179518.1 PRC-barrel domain-containing protein [Paracoccus kondratievae];WP_152366993.1 PRC-barrel domain-containing protein [Paracoccus kondratievae];QFQ87246.1 hypothetical protein F8A10_07295 [Paracoccus kondratievae];GLK63971.1 hypothetical protei	27.651
WP_271180404.1;GLK66345.1;WP_152367254.1;QFQ87831.1	3628100	0	WP_271180404.1 efflux RND transporter permease subunit [Paracoccus kondratievae];GLK66345.1 ACR family transporter [Paracoccus kondratievae];WP_152367254.1 efflux RND transporter permease subunit [Paracoccus kondratievae];QFQ87831.1 AcrB/AcrD/AcrF family p	111.94
WP_010391958.1;QFQ87920.1;GLK66250.1	3589000	0	WP_010391958.1 MULTISPECIES: SDR family oxidoreductase [Paracoccus];QFQ87920.1 SDR family NAD(P)-dependent oxidoreductase [Paracoccus kondratievae];GLK66250.1 3-oxoacyl-ACP reductase [Paracoccus kondratievae]	25.864
GLK65606.1;WP_010392765.1;QFQ86486.1	3581800	0	GLK65606.1 acetolactate synthase [Paracoccus kondratievae];WP_010392765.1 MULTISPECIES: acetolactate synthase 3 large subunit [Paracoccus];QFQ86486.1 acetolactate synthase 3 large subunit [Paracoccus kondratievae]	62.321
WP_085503053.1;WP_010398925.1;QFQ89270.1;GLK65008.1	3575400	0	WP_085503053.1 MULTISPECIES: response regulator transcription factor [Paracoccus];WP_010398925.1 MULTISPECIES: response regulator transcription factor [Paracoccus];QFQ89270.1 response regulator [Paracoccus kondratievae];GLK65008.1 DNA-binding response regu	25.894
WP_029371373.1;QFQ86504.1;GLK65587.1	3560100	0	WP_029371373.1 MULTISPECIES: ABC transporter permease [Paracoccus];QFQ86504.1 ABC transporter permease subunit [Paracoccus kondratievae];GLK65587.1 polyamine ABC transporter permease [Paracoccus kondratievae]	34.986
WP_085502967.1;QFQ87004.1;GLK64265.1	3559800	0	WP_085502967.1 MULTISPECIES: glycine betaine/L-proline ABC transporter ATP-binding protein [Paracoccus];QFQ87004.1 betaine/proline/choline family ABC transporter ATP-binding protein [Paracoccus kondratievae];GLK64265.1 proline/glycine betaine ABC transport	37.933
WP_010398386.1;QFQ88129.1;GLK65620.1	3557100	0	WP_010398386.1 MULTISPECIES: glucans biosynthesis glucosyltransferase MdoH [Paracoccus];QFQ88129.1 glucans biosynthesis glucosyltransferase MdoH [Paracoccus kondratievae];GLK65620.1 glucans biosynthesis glucosyltransferase H [Paracoccus kondratievae]	79.538
WP_271179896.1;WP_085501762.1;QFQ87641.1;GLK64940.1	3534100	0	WP_271179896.1 nitrite/sulfite reductase [Paracoccus kondratievae];WP_085501762.1 MULTISPECIES: nitrite/sulfite reductase [Paracoccus];QFQ87641.1 nitrite/sulfite reductase [Paracoccus kondratievae];GLK64940.1 sulfite reductase [Paracoccus kondratievae]	61.465
WP_010398169.1;QFQ86620.1;GLK65469.1	3530100	0	WP_010398169.1 MULTISPECIES: NADP-dependent isocitrate dehydrogenase [Paracoccus];QFQ86620.1 NADP-dependent isocitrate dehydrogenase [Paracoccus kondratievae];GLK65469.1 isocitrate dehydrogenase [NADP] [Paracoccus kondratievae]	45.531
WP_271179929.1;WP_029371701.1;QFQ89235.1;GLK65052.1	3528000	0	WP_271179929.1 chromosomal replication initiator protein DnaA [Paracoccus kondratievae];WP_029371701.1 MULTISPECIES: chromosomal replication initiator protein DnaA [Paracoccus];QFQ89235.1 chromosomal replication initiator protein DnaA [Paracoccus kondratie	50.978
WP_010393646.1;QFQ87661.1;GLK64960.1	3497900	0	WP_010393646.1 MULTISPECIES: NUDIX hydrolase [Paracoccus];QFQ87661.1 NUDIX domain-containing protein [Paracoccus kondratievae];GLK64960.1 NTP pyrophosphohydrolase [Paracoccus kondratievae]	17.79
WP_010395289.1;GLK65887.1;WP_152366792.1;QFQ86730.1	3490500	0	WP_010395289.1 MULTISPECIES: phosphoribosylformylglycinamidine cyclo-ligase [Paracoccus];GLK65887.1 phosphoribosylformylglycinamidine cyclo-ligase [Paracoccus kondratievae];WP_152366792.1 phosphoribosylformylglycinamidine cyclo-ligase [Paracoccus kondratie	35.712
WP_271179369.1;GLK63387.1;WP_152367342.1;QFQ88018.1	3467100	0	WP_271179369.1 exodeoxyribonuclease VII large subunit [Paracoccus kondratievae];GLK63387.1 exodeoxyribonuclease 7 large subunit [Paracoccus kondratievae];WP_152367342.1 exodeoxyribonuclease VII large subunit [Paracoccus kondratievae];QFQ88018.1 exodeoxyrib	57.586
WP_271179553.1;WP_010392365.1;QFQ87132.1;GLK64091.1	3466400	0	WP_271179553.1 ABC transporter ATP-binding protein [Paracoccus kondratievae];WP_010392365.1 MULTISPECIES: ABC transporter ATP-binding protein [Paracoccus];QFQ87132.1 ATP-binding cassette domain-containing protein [Paracoccus kondratievae];GLK64091.1 lipopr	23.237
WP_271179447.1;GLK63744.1	3453400	0	WP_271179447.1 H-NS histone family protein [Paracoccus kondratievae];GLK63744.1 trans-acting regulatory protein hvrA [Paracoccus kondratievae]	11.413
WP_010397166.1;QFQ87769.1;WP_271179171.1;GLK63149.1	3448300	0	WP_010397166.1 MULTISPECIES: molybdenum cofactor biosynthesis protein MoaE [Paracoccus];QFQ87769.1 molybdenum cofactor biosynthesis protein MoaE [Paracoccus kondratievae];WP_271179171.1 molybdenum cofactor biosynthesis protein MoaE [Paracoccus kondratievae	15.925
WP_010392016.1;QFQ87951.1;GLK66216.1	3421900	0	WP_010392016.1 MULTISPECIES: ATP-dependent protease ATPase subunit HslU [Paracoccus];QFQ87951.1 ATP-dependent protease ATPase subunit HslU [Paracoccus kondratievae];GLK66216.1 ATP-dependent protease ATPase subunit HslU [Paracoccus kondratievae]	48.464
WP_217809568.1;GLK62687.1;WP_010393223.1;QFQ86264.1	3421400	0	WP_217809568.1 MULTISPECIES: ATP-binding cassette domain-containing protein [Paracoccus];GLK62687.1 sugar ABC transporter ATP-binding protein [Paracoccus kondratievae];WP_010393223.1 MULTISPECIES: ATP-binding cassette domain-containing protein [Paracoccus]	28.386
WP_010397397.1;QFQ88334.1;GLK63613.1	3411800	0	WP_010397397.1 MULTISPECIES: BMP family ABC transporter substrate-binding protein [Paracoccus];QFQ88334.1 BMP family ABC transporter substrate-binding protein [Paracoccus kondratievae];GLK63613.1 BMP family ABC transporter substrate-binding protein [Paraco	38.767
WP_010392683.1;QFQ86527.1;GLK65564.1	3410700	0	WP_010392683.1 MULTISPECIES: cold shock domain-containing protein [Paracoccus];QFQ86527.1 cold shock domain-containing protein [Paracoccus kondratievae];GLK65564.1 cold-shock protein [Paracoccus kondratievae]	21.06
WP_010400172.1;QFQ88280.1;GLK65263.1	3398900	0	WP_010400172.1 MULTISPECIES: inorganic phosphate transporter [Paracoccus];QFQ88280.1 inorganic phosphate transporter [Paracoccus kondratievae];GLK65263.1 phosphate transporter [Paracoccus kondratievae]	51.516
WP_029371853.1;GLK65875.1;WP_085502263.1;QFQ87997.1	3392800	0	WP_029371853.1 MULTISPECIES: ATP-binding protein [Paracoccus];GLK65875.1 two-component sensor histidine kinase [Paracoccus kondratievae];WP_085502263.1 MULTISPECIES: ATP-binding protein [Paracoccus];QFQ87997.1 PAS domain-containing protein [Paracoccus kond	38.219
GLK63909.1	3392400	0	GLK63909.1 hypothetical protein GCM10017635_13800 [Paracoccus kondratievae]	67.725
WP_271179839.1;WP_193668288.1;GLK64752.1;QFQ88490.1	3381700	0	WP_271179839.1 siderophore-interacting protein [Paracoccus kondratievae];WP_193668288.1 siderophore-interacting protein [Paracoccus kondratievae];GLK64752.1 siderophore-interacting protein [Paracoccus kondratievae];QFQ88490.1 siderophore-interacting protei	31.728
WP_152367259.1;WP_010391803.1;QFQ87841.1;GLK66335.1	3375700	0	WP_152367259.1 LysR family transcriptional regulator [Paracoccus kondratievae];WP_010391803.1 MULTISPECIES: LysR family transcriptional regulator [Paracoccus];QFQ87841.1 LysR family transcriptional regulator [Paracoccus kondratievae];GLK66335.1 molybdenum-	12.92
WP_010392514.1;QFQ87211.1;GLK64011.1	3364500	0	WP_010392514.1 MULTISPECIES: phosphate ABC transporter ATP-binding protein PstB [Paracoccus];QFQ87211.1 phosphate ABC transporter ATP-binding protein [Paracoccus kondratievae];GLK64011.1 phosphate import ATP-binding protein PstB [Paracoccus kondratievae]	29.492
WP_010392981.1;QFQ86391.1;GLK62558.1	3349100	0	WP_010392981.1 MULTISPECIES: MFS transporter [Paracoccus];QFQ86391.1 MFS transporter [Paracoccus kondratievae];GLK62558.1 MFS transporter [Paracoccus kondratievae]	43.833
WP_010396041.1;QFQ88398.1;GLK64848.1;WP_271179334.1;GLK63506.1	3314200	0	WP_010396041.1 MULTISPECIES: single-stranded DNA-binding protein [Paracoccus];QFQ88398.1 single-stranded DNA-binding protein [Paracoccus kondratievae];GLK64848.1 hypothetical protein GCM10017635_23190 [Paracoccus kondratievae];WP_271179334.1 single-strande	17.682
WP_237701504.1;GLK66095.1;WP_010395553.1;QFQ87485.1	3310600	0	WP_237701504.1 lipopolysaccharide biosynthesis protein [Paracoccus kondratievae];GLK66095.1 hypothetical protein GCM10017635_35720 [Paracoccus kondratievae];WP_010395553.1 MULTISPECIES: LPS biosynthesis protein [Paracoccus];QFQ87485.1 lipopolysaccharide bi	54.101
WP_010396076.1;QFQ88382.1;GLK64866.1	3307900	0	WP_010396076.1 MULTISPECIES: ribose-phosphate pyrophosphokinase [Paracoccus];QFQ88382.1 ribose-phosphate diphosphokinase [Paracoccus kondratievae];GLK64866.1 ribose-phosphate pyrophosphokinase [Paracoccus kondratievae]	36.894
WP_152366837.1;WP_029372136.1;QFQ86858.1;GLK63546.1	3307500	0	WP_152366837.1 cytochrome P450 [Paracoccus kondratievae];WP_029372136.1 MULTISPECIES: cytochrome P450 [Paracoccus];QFQ86858.1 cytochrome P450 [Paracoccus kondratievae];GLK63546.1 cytochrome P450 [Paracoccus kondratievae]	51.739
WP_010395274.1;QFQ86736.1;GLK65881.1	3290000	0	WP_010395274.1 MULTISPECIES: ABC transporter substrate-binding protein [Paracoccus];QFQ86736.1 ABC transporter substrate-binding protein [Paracoccus kondratievae];GLK65881.1 branched-chain amino acid ABC transporter substrate-binding protein [Paracoccus ko	40.075
WP_271179509.1;GLK63955.1;WP_085501127.1;QFQ87262.1	3286600	0	WP_271179509.1 Asp-tRNA(Asn)/Glu-tRNA(Gln) amidotransferase subunit GatB [Paracoccus kondratievae];GLK63955.1 aspartyl/glutamyl-tRNA(Asn/Gln) amidotransferase subunit B [Paracoccus kondratievae];WP_085501127.1 MULTISPECIES: Asp-tRNA(Asn)/Glu-tRNA(Gln) amid	55.172
WP_152366630.1;WP_085501263.1;QFQ86441.1;GLK65779.1	3277900	0	WP_152366630.1 hypothetical protein [Paracoccus kondratievae];WP_085501263.1 MULTISPECIES: hypothetical protein [Paracoccus];QFQ86441.1 hypothetical protein F8A10_02705 [Paracoccus kondratievae];GLK65779.1 hypothetical protein GCM10017635_32560 [Paracoccus	36.39
WP_271180261.1;WP_010395284.1;QFQ86732.1;GLK65885.1	3267600	0	WP_271180261.1 branched-chain amino acid ABC transporter permease [Paracoccus kondratievae];WP_010395284.1 MULTISPECIES: branched-chain amino acid ABC transporter permease [Paracoccus];QFQ86732.1 branched-chain amino acid ABC transporter permease [Paracocc	47.476
WP_010392375.1;QFQ87136.1;GLK64087.1	3264500	0	WP_010392375.1 MULTISPECIES: FixH family protein [Paracoccus];QFQ87136.1 nitrogen fixation protein FixH [Paracoccus kondratievae];GLK64087.1 RdxH [Paracoccus kondratievae]	17.098
WP_010395620.1;QFQ87515.1;GLK66060.1	3237400	0	WP_010395620.1 MULTISPECIES: phosphoserine phosphatase SerB [Paracoccus];QFQ87515.1 phosphoserine phosphatase SerB [Paracoccus kondratievae];GLK66060.1 phosphoserine phosphatase SerB [Paracoccus kondratievae]	30.445
WP_010398213.1;QFQ86561.1;GLK63079.1	3218600	0	WP_010398213.1 MULTISPECIES: ABC transporter permease [Paracoccus];QFQ86561.1 sugar ABC transporter permease [Paracoccus kondratievae];GLK63079.1 transport permease protein [Paracoccus kondratievae]	27.99
WP_271179384.1;GLK63622.1;WP_010397378.1;QFQ88326.1	3197400	0	WP_271179384.1 serine hydrolase [Paracoccus kondratievae];GLK63622.1 D-alanyl-D-alanine carboxypeptidase [Paracoccus kondratievae];WP_010397378.1 MULTISPECIES: D-alanyl-D-alanine carboxypeptidase family protein [Paracoccus];QFQ88326.1 D-alanyl-D-alanine ca	56.807
WP_152367337.1;WP_010396793.1;QFQ88009.1;GLK63557.1	3195500	0	WP_152367337.1 twin-arginine translocase subunit TatC [Paracoccus kondratievae];WP_010396793.1 MULTISPECIES: twin-arginine translocase subunit TatC [Paracoccus];QFQ88009.1 twin-arginine translocase subunit TatC [Paracoccus kondratievae];GLK63557.1 Sec-inde	31.105
WP_010395948.1;QFQ88440.1;GLK64802.1	3168800	0	WP_010395948.1 MULTISPECIES: serine hydroxymethyltransferase [Paracoccus];QFQ88440.1 aminotransferase class I/II-fold pyridoxal phosphate-dependent enzyme [Paracoccus kondratievae];GLK64802.1 serine hydroxymethyltransferase 1 [Paracoccus kondratievae]	46.144
WP_271179314.1;GLK63482.1	3157300	0	WP_271179314.1 hypothetical protein [Paracoccus kondratievae];GLK63482.1 hypothetical protein GCM10017635_09520 [Paracoccus kondratievae]	26.59
WP_271180135.1;GLK65549.1;WP_085501796.1;QFQ87728.1	3156800	0	WP_271180135.1 SulP family inorganic anion transporter [Paracoccus kondratievae];GLK65549.1 sodium-independent anion transporter [Paracoccus kondratievae];WP_085501796.1 MULTISPECIES: SulP family inorganic anion transporter [Paracoccus];QFQ87728.1 STAS dom	57.665
WP_152367010.1;WP_010395784.1;QFQ87292.1;GLK63920.1	3151600	0	WP_152367010.1 DUF2948 family protein [Paracoccus kondratievae];WP_010395784.1 MULTISPECIES: DUF2948 family protein [Paracoccus];QFQ87292.1 DUF2948 family protein [Paracoccus kondratievae];GLK63920.1 hypothetical protein GCM10017635_13910 [Paracoccus kondr	17.646
WP_010396153.1;GLK65925.1	3151200	0	WP_010396153.1 MULTISPECIES: hypothetical protein [Paracoccus];GLK65925.1 hypothetical protein GCM10017635_34020 [Paracoccus kondratievae]	4.4823
WP_085502138.1;WP_010394535.1;QFQ89246.1;GLK65041.1	3138100	0	WP_085502138.1 MULTISPECIES: histidine phosphotransferase family protein [Paracoccus];WP_010394535.1 MULTISPECIES: histidine phosphotransferase family protein [Paracoccus];QFQ89246.1 histidine phosphotransferase [Paracoccus kondratievae];GLK65041.1 histidi	23.77
WP_085501656.1;QFQ89636.1;GLK64599.1	3127400	0	WP_085501656.1 MULTISPECIES: iron ABC transporter permease [Paracoccus];QFQ89636.1 iron chelate uptake ABC transporter family permease subunit (plasmid) [Paracoccus kondratievae];GLK64599.1 heme ABC transporter permease [Paracoccus kondratievae]	37.149
WP_271179310.1;GLK63477.1	3110200	0	WP_271179310.1 phage minor head protein [Paracoccus kondratievae];GLK63477.1 hypothetical protein GCM10017635_09470 [Paracoccus kondratievae]	38.678
WP_271179570.1;GLK64126.1;WP_152366946.1;QFQ87101.1	3110100	0	WP_271179570.1 ABC transporter ATP-binding protein [Paracoccus kondratievae];GLK64126.1 peptide ABC transporter ATPase [Paracoccus kondratievae];WP_152366946.1 ABC transporter ATP-binding protein [Paracoccus kondratievae];QFQ87101.1 dipeptide ABC transport	58.406
WP_271179531.1;GLK64022.1;WP_010392503.1;QFQ87201.1	3108300	0	WP_271179531.1 SURF1 family protein [Paracoccus kondratievae];GLK64022.1 SURF1-like protein [Paracoccus kondratievae];WP_010392503.1 MULTISPECIES: SURF1 family protein [Paracoccus];QFQ87201.1 SURF1 family protein [Paracoccus kondratievae]	24.707
WP_085502030.1;QFQ87852.1;GLK66324.1	3107500	0	WP_085502030.1 MULTISPECIES: HlyD family secretion protein [Paracoccus];QFQ87852.1 biotin/lipoyl-binding protein [Paracoccus kondratievae];GLK66324.1 hemolysin secretion protein D [Paracoccus kondratievae]	38.567
WP_010393912.1;QFQ89397.1;GLK63311.1	3100100	0	WP_010393912.1 MULTISPECIES: BolA/IbaG family iron-sulfur metabolism protein [Paracoccus];QFQ89397.1 BolA/IbaG family iron-sulfur metabolism protein [Paracoccus kondratievae];GLK63311.1 BolA family transcriptional regulator [Paracoccus kondratievae]	8.6126
WP_010393651.1;QFQ87658.1;GLK64957.1	3094000	0	WP_010393651.1 MULTISPECIES: TIGR01620 family protein [Paracoccus];QFQ87658.1 TIGR01620 family protein [Paracoccus kondratievae];GLK64957.1 TIGR01620 family protein [Paracoccus kondratievae]	40.535
WP_152367902.1;WP_085502765.1;QFQ88971.1;GLK64174.1	3088800	0	WP_152367902.1 AraC family transcriptional regulator [Paracoccus kondratievae];WP_085502765.1 MULTISPECIES: AraC family transcriptional regulator [Paracoccus];QFQ88971.1 helix-turn-helix domain-containing protein [Paracoccus kondratievae];GLK64174.1 AraC f	38.146
WP_010397361.1;QFQ88319.1;GLK63630.1	3084200	0	WP_010397361.1 MULTISPECIES: SUF system Fe-S cluster assembly protein [Paracoccus];QFQ88319.1 SUF system Fe-S cluster assembly protein [Paracoccus kondratievae];GLK63630.1 SUF system Fe-S cluster assembly protein [Paracoccus kondratievae]	13.026
WP_010395925.1;QFQ88451.1;GLK64790.1	3081300	0	WP_010395925.1 MULTISPECIES: alpha-D-glucose phosphate-specific phosphoglucomutase [Paracoccus];QFQ88451.1 alpha-D-glucose phosphate-specific phosphoglucomutase [Paracoccus kondratievae];GLK64790.1 alpha-D-glucose phosphate-specific phosphoglucomutase [Par	57.751
WP_217809585.1;GLK64696.1;WP_193668349.1;QFQ89727.1	3078100	0	WP_217809585.1 MULTISPECIES: LysR family transcriptional regulator [Paracoccus];GLK64696.1 transcriptional regulator [Paracoccus kondratievae];WP_193668349.1 LysR family transcriptional regulator [Paracoccus kondratievae];QFQ89727.1 LysR family transcripti	32.118
WP_085502158.1;QFQ86058.1;GLK62980.1	3069500	0	WP_085502158.1 MULTISPECIES: tripartite tricarboxylate transporter TctB family protein [Paracoccus];QFQ86058.1 tripartite tricarboxylate transporter TctB family protein [Paracoccus kondratievae];GLK62980.1 C4-dicarboxylate ABC transporter [Paracoccus kondr	17.308
WP_010395674.1;QFQ87537.1;GLK66037.1	3067800	0	WP_010395674.1 MULTISPECIES: fluoride efflux transporter CrcB [Paracoccus];QFQ87537.1 fluoride efflux transporter CrcB [Paracoccus kondratievae];GLK66037.1 putative fluoride ion transporter CrcB [Paracoccus kondratievae]	12.546
WP_010400126.1;GLK63023.1	3065800	0	WP_010400126.1 MULTISPECIES: substrate-binding domain-containing protein [Paracoccus];GLK63023.1 ABC transporter substrate-binding protein [Paracoccus kondratievae]	34.627
WP_010393777.1;QFQ87601.1;GLK64897.1	3053900	0	WP_010393777.1 MULTISPECIES: amino acid ABC transporter permease [Paracoccus];QFQ87601.1 ABC transporter permease subunit [Paracoccus kondratievae];GLK64897.1 amino acid ABC transporter [Paracoccus kondratievae]	24.54
WP_010394170.1;QFQ89290.1;GLK63199.1	3041000	0	WP_010394170.1 MULTISPECIES: Trk system potassium transporter TrkA [Paracoccus];QFQ89290.1 Trk system potassium transporter TrkA [Paracoccus kondratievae];GLK63199.1 Trk system potassium transport protein TrkA [Paracoccus kondratievae]	49.542
WP_085502180.1;QFQ86092.1;GLK62941.1	3035200	0	WP_085502180.1 MULTISPECIES: glutathione S-transferase family protein [Paracoccus];QFQ86092.1 glutathione S-transferase family protein [Paracoccus kondratievae];GLK62941.1 glutathione S-transferase [Paracoccus kondratievae]	26.556
WP_010392802.1;QFQ86468.1;GLK65808.1	3028000	0	WP_010392802.1 MULTISPECIES: cobaltochelatase subunit CobT [Paracoccus];QFQ86468.1 cobaltochelatase subunit CobT [Paracoccus kondratievae];GLK65808.1 cobaltochelatase subunit CobT [Paracoccus kondratievae]	68.922
WP_271179664.1;WP_138918317.1;QFQ89527.1;GLK64368.1	3020800	0	WP_271179664.1 DUF3016 domain-containing protein [Paracoccus kondratievae];WP_138918317.1 MULTISPECIES: DUF3016 domain-containing protein [Paracoccus];QFQ89527.1 DUF3016 domain-containing protein (plasmid) [Paracoccus kondratievae];GLK64368.1 hypothetical	20.295
WP_271180061.1;WP_152368007.1;QFQ89142.1;GLK65326.1	3004400	0	WP_271180061.1 AraC family transcriptional regulator [Paracoccus kondratievae];WP_152368007.1 AraC family transcriptional regulator [Paracoccus kondratievae];QFQ89142.1 helix-turn-helix domain-containing protein [Paracoccus kondratievae];GLK65326.1 AraC fa	35.44
WP_152366438.1;WP_010392113.1;QFQ85971.1;GLK66171.1	2998300	0	WP_152366438.1 ribonuclease PH [Paracoccus kondratievae];WP_010392113.1 MULTISPECIES: ribonuclease PH [Paracoccus];QFQ85971.1 ribonuclease PH [Paracoccus kondratievae];GLK66171.1 ribonuclease PH [Paracoccus kondratievae]	25.448
WP_010392743.1;QFQ86496.1;GLK65595.1	2991600	0	WP_010392743.1 MULTISPECIES: ribose ABC transporter permease [Paracoccus];QFQ86496.1 ribose ABC transporter permease [Paracoccus kondratievae];GLK65595.1 ribose ABC transporter permease [Paracoccus kondratievae]	32.995
WP_010392181.1;QFQ86007.1;GLK66133.1	2985900	0	WP_010392181.1 MULTISPECIES: thiazole synthase [Paracoccus];QFQ86007.1 thiazole synthase [Paracoccus kondratievae];GLK66133.1 thiazole synthase [Paracoccus kondratievae]	26.492
WP_010395676.1;QFQ87538.1;GLK66036.1	2984200	0	WP_010395676.1 MULTISPECIES: replication-associated recombination protein A [Paracoccus];QFQ87538.1 AAA family ATPase [Paracoccus kondratievae];GLK66036.1 ATPase AAA [Paracoccus kondratievae]	48.933
WP_085502003.1;QFQ87902.1;GLK66270.1	2972400	0	WP_085502003.1 MULTISPECIES: TIGR02186 family protein [Paracoccus];QFQ87902.1 hypothetical protein F8A10_10905 [Paracoccus kondratievae];GLK66270.1 membrane protein [Paracoccus kondratievae]	31.146
WP_010393139.1;QFQ86303.1;GLK62648.1	2966800	0	WP_010393139.1 MULTISPECIES: NifU family protein [Paracoccus];QFQ86303.1 NifU family protein [Paracoccus kondratievae];GLK62648.1 iron transporter [Paracoccus kondratievae]	19.439
WP_010392381.1;QFQ87139.1;GLK64084.1	2965800	0	WP_010392381.1 MULTISPECIES: CcoQ/FixQ family Cbb3-type cytochrome c oxidase assembly chaperone [Paracoccus];QFQ87139.1 CcoQ/FixQ family Cbb3-type cytochrome c oxidase assembly chaperone [Paracoccus kondratievae];GLK64084.1 hypothetical protein GCM10017635	7.1422
WP_271179085.1;GLK62885.1;WP_152366516.1;QFQ86142.1	2959500	0	WP_271179085.1 aminotransferase class I/II-fold pyridoxal phosphate-dependent enzyme [Paracoccus kondratievae];GLK62885.1 GntR family transcriptional regulator [Paracoccus kondratievae];WP_152366516.1 aminotransferase class I/II-fold pyridoxal phosphate-de	47.687
WP_010397815.1;QFQ86076.1;GLK62961.1	2952600	0	WP_010397815.1 MULTISPECIES: monovalent cation:proton antiporter-2 (CPA2) family protein [Paracoccus];QFQ86076.1 potassium transporter [Paracoccus kondratievae];GLK62961.1 potassium transporter [Paracoccus kondratievae]	62.747
WP_010399503.1;QFQ89846.1;GLK64443.1	2901800	0	WP_010399503.1 MULTISPECIES: MurR/RpiR family transcriptional regulator [Paracoccus];QFQ89846.1 SIS domain-containing protein (plasmid) [Paracoccus kondratievae];GLK64443.1 RpiR family transcriptional regulator [Paracoccus kondratievae]	30.727
WP_085501919.1;QFQ86921.1;GLK63394.1	2899800	0	WP_085501919.1 MULTISPECIES: penicillin-binding protein 2 [Paracoccus];QFQ86921.1 penicillin-binding protein 2 [Paracoccus kondratievae];GLK63394.1 peptidoglycan glycosyltransferase [Paracoccus kondratievae]	70.615
QFQ88166.1;WP_010396189.1;GLK65941.1	2889700	0	QFQ88166.1 AI-2E family transporter [Paracoccus kondratievae];WP_010396189.1 MULTISPECIES: AI-2E family transporter [Paracoccus];GLK65941.1 AI-2E family transporter [Paracoccus kondratievae]	42.395
QFQ88033.1;WP_083825809.1;GLK64098.1	2888800	0	QFQ88033.1 M3 family oligoendopeptidase [Paracoccus kondratievae];WP_083825809.1 MULTISPECIES: M3 family oligoendopeptidase [Paracoccus];GLK64098.1 oligoendopeptidase F [Paracoccus kondratievae]	67.843
WP_271179068.1;GLK62822.1	2885500	0	WP_271179068.1 AzlC family ABC transporter permease [Paracoccus kondratievae];GLK62822.1 branched-chain amino acid transporter AzlC [Paracoccus kondratievae]	27.645
WP_010394945.1;QFQ86950.1;GLK64323.1	2883800	0	WP_010394945.1 MULTISPECIES: acetyl-CoA carboxylase biotin carboxyl carrier protein [Paracoccus];QFQ86950.1 acetyl-CoA carboxylase biotin carboxyl carrier protein [Paracoccus kondratievae];GLK64323.1 acetyl-CoA carboxylase, biotin carboxyl carrier protein	17.972
WP_152367888.1;QFQ88950.1;GLK63789.1	2878500	0	WP_152367888.1 MULTISPECIES: hydrogenase nickel incorporation protein HypB [Paracoccus];QFQ88950.1 hydrogenase nickel incorporation protein HypB [Paracoccus kondratievae];GLK63789.1 hydrogenase accessory protein HypB [Paracoccus kondratievae]	32.767
GLK62731.1;WP_029371474.1;QFQ86222.1	2876000	0	GLK62731.1 hypothetical protein GCM10017635_01990 [Paracoccus kondratievae];WP_029371474.1 MULTISPECIES: hypothetical protein [Paracoccus];QFQ86222.1 hypothetical protein F8A10_01570 [Paracoccus kondratievae]	5.8998
WP_271178983.1;WP_010393060.1;QFQ86350.1;GLK62600.1	2871700	0	WP_271178983.1 Asp-tRNA(Asn)/Glu-tRNA(Gln) amidotransferase subunit GatA [Paracoccus kondratievae];WP_010393060.1 MULTISPECIES: Asp-tRNA(Asn)/Glu-tRNA(Gln) amidotransferase subunit GatA [Paracoccus];QFQ86350.1 Asp-tRNA(Asn)/Glu-tRNA(Gln) amidotransferase s	52.517
WP_271178972.1;GLK62572.1;WP_152366606.1;QFQ86378.1	2855100	0	WP_271178972.1 urease accessory UreF family protein [Paracoccus kondratievae];GLK62572.1 urease accessory protein UreF [Paracoccus kondratievae];WP_152366606.1 urease accessory UreF family protein [Paracoccus kondratievae];QFQ86378.1 urease accessory prote	23.927
WP_010398180.1;QFQ86625.1;GLK65464.1	2845500	0	WP_010398180.1 MULTISPECIES: cytochrome c biogenesis protein CcdA [Paracoccus];QFQ86625.1 cytochrome C biogenesis protein CcdA [Paracoccus kondratievae];GLK65464.1 cytochrome C biogenesis protein CcdA [Paracoccus kondratievae]	25.781
WP_029371569.1;QFQ89409.1;GLK63323.1	2838300	0	WP_029371569.1 MULTISPECIES: NYN domain-containing protein [Paracoccus];QFQ89409.1 NYN domain-containing protein [Paracoccus kondratievae];GLK63323.1 NYN domain-containing protein [Paracoccus kondratievae]	21.021
WP_271178995.1;WP_152366580.1;QFQ86313.1;GLK62637.1	2836400	0	WP_271178995.1 putative PEP-binding protein [Paracoccus kondratievae];WP_152366580.1 putative PEP-binding protein [Paracoccus kondratievae];QFQ86313.1 pyruvate, phosphate dikinase [Paracoccus kondratievae];GLK62637.1 pyruvate, phosphate dikinase [Paracoccu	91.962
WP_271179233.1;GLK63339.1;QFQ89419.1;WP_193668254.1	2823800	0	WP_271179233.1 nucleoside triphosphate pyrophosphohydrolase [Paracoccus kondratievae];GLK63339.1 nucleoside triphosphate pyrophosphohydrolase [Paracoccus kondratievae];QFQ89419.1 nucleoside triphosphate pyrophosphohydrolase [Paracoccus kondratievae];WP_193	31
WP_010393279.1;QFQ86239.1;GLK62713.1	2815600	0	WP_010393279.1 MULTISPECIES: Crp/Fnr family transcriptional regulator [Paracoccus];QFQ86239.1 cyclic nucleotide-binding domain-containing protein [Paracoccus kondratievae];GLK62713.1 Crp/Fnr family transcriptional regulator [Paracoccus kondratievae]	24.317
WP_271179189.1;WP_152368088.1;QFQ89295.1;GLK63204.1	2811000	0	WP_271179189.1 zinc ribbon domain-containing protein [Paracoccus kondratievae];WP_152368088.1 zinc ribbon domain-containing protein [Paracoccus kondratievae];QFQ89295.1 zinc ribbon domain-containing protein [Paracoccus kondratievae];GLK63204.1 hypothetical	48.016
WP_271179550.1;WP_152366957.1;QFQ87146.1;GLK64077.1	2809900	0	WP_271179550.1 DNA polymerase I [Paracoccus kondratievae];WP_152366957.1 DNA polymerase I [Paracoccus kondratievae];QFQ87146.1 DNA polymerase I [Paracoccus kondratievae];GLK64077.1 DNA polymerase I [Paracoccus kondratievae]	103.49
WP_271179574.1;WP_152366938.1;QFQ87087.1;GLK64141.1	2801800	0	WP_271179574.1 vitamin B12-dependent ribonucleotide reductase [Paracoccus kondratievae];WP_152366938.1 vitamin B12-dependent ribonucleotide reductase [Paracoccus kondratievae];QFQ87087.1 vitamin B12-dependent ribonucleotide reductase [Paracoccus kondratiev	131.77
WP_152366924.1;WP_085502496.1;QFQ87060.1;GLK64201.1	2799700	0	WP_152366924.1 dihydroxy-acid dehydratase [Paracoccus kondratievae];WP_085502496.1 MULTISPECIES: dihydroxy-acid dehydratase [Paracoccus];QFQ87060.1 dihydroxy-acid dehydratase [Paracoccus kondratievae];GLK64201.1 dihydroxy-acid dehydratase [Paracoccus kondr	64.624
WP_010398398.1;QFQ88133.1;GLK65616.1	2795600	0	WP_010398398.1 MULTISPECIES: response regulator transcription factor [Paracoccus];QFQ88133.1 response regulator [Paracoccus kondratievae];GLK65616.1 DNA-binding response regulator [Paracoccus kondratievae]	24.017
WP_271179606.1;GLK64218.1;WP_085502502.1;QFQ87046.1	2786400	0	WP_271179606.1 glycerol-3-phosphate dehydrogenase [Paracoccus kondratievae];GLK64218.1 glycerol-3-phosphate dehydrogenase [Paracoccus kondratievae];WP_085502502.1 MULTISPECIES: glycerol-3-phosphate dehydrogenase [Paracoccus];QFQ87046.1 glycerol-3-phosphate	58.186
WP_271180333.1;WP_010392175.1;QFQ86004.1;GLK66136.1	2781000	0	WP_271180333.1 ABC transporter substrate-binding protein [Paracoccus kondratievae];WP_010392175.1 MULTISPECIES: ABC transporter substrate-binding protein [Paracoccus];QFQ86004.1 ABC transporter ATP-binding protein [Paracoccus kondratievae];GLK66136.1 ABC t	34.201
WP_010398348.1;QFQ88113.1;GLK65637.1	2775700	0	WP_010398348.1 MULTISPECIES: TRAP transporter small permease subunit [Paracoccus];QFQ88113.1 TRAP transporter small permease subunit [Paracoccus kondratievae];GLK65637.1 C4-dicarboxylate ABC transporter [Paracoccus kondratievae]	23.397
WP_085502427.1;QFQ88159.1;GLK65933.1	2770800	0	WP_085502427.1 MULTISPECIES: glycosyl transferase [Paracoccus];QFQ88159.1 glycosyl transferase [Paracoccus kondratievae];GLK65933.1 hypothetical protein GCM10017635_34100 [Paracoccus kondratievae]	31.447
WP_271179226.1;WP_152368130.1;QFQ89404.1;GLK63318.1	2770000	0	WP_271179226.1 FAD-binding oxidoreductase [Paracoccus kondratievae];WP_152368130.1 FAD-binding oxidoreductase [Paracoccus kondratievae];QFQ89404.1 FAD-dependent oxidoreductase [Paracoccus kondratievae];GLK63318.1 gamma-glutamylputrescine oxidase [Paracoccu	47.203
WP_152368051.1;QFQ89220.1;GLK65069.1;WP_271179935.1	2759300	0	WP_152368051.1 LysR substrate-binding domain-containing protein [Paracoccus kondratievae];QFQ89220.1 LysR family transcriptional regulator [Paracoccus kondratievae];GLK65069.1 LysR family transcriptional regulator [Paracoccus kondratievae];WP_271179935.1 L	34.57
WP_010391940.1;QFQ87908.1;GLK66263.1	2755500	0	WP_010391940.1 MULTISPECIES: LrgB family protein [Paracoccus];QFQ87908.1 LrgB family protein [Paracoccus kondratievae];GLK66263.1 membrane protein [Paracoccus kondratievae]	24.676
WP_152367187.1;QFQ87637.1;WP_085501760.1;GLK64936.1	2752300	0	WP_152367187.1 type I DNA topoisomerase [Paracoccus kondratievae];QFQ87637.1 type I DNA topoisomerase [Paracoccus kondratievae];WP_085501760.1 MULTISPECIES: type I DNA topoisomerase [Paracoccus];GLK64936.1 DNA topoisomerase 1 [Paracoccus kondratievae]	93.839
WP_010393090.1;QFQ86331.1;GLK62619.1	2752200	0	WP_010393090.1 MULTISPECIES: ADP-forming succinate--CoA ligase subunit beta [Paracoccus];QFQ86331.1 ADP-forming succinate--CoA ligase subunit beta [Paracoccus kondratievae];GLK62619.1 succinate--CoA ligase [ADP-forming] subunit beta [Paracoccus kondratieva	42.81
WP_010394793.1;QFQ86891.1;GLK63428.1	2729000	0	WP_010394793.1 MULTISPECIES: TetR/AcrR family transcriptional regulator [Paracoccus];QFQ86891.1 TetR family transcriptional regulator [Paracoccus kondratievae];GLK63428.1 TetR family transcriptional regulator [Paracoccus kondratievae]	22.572
WP_152367844.1;QFQ88867.1	2723100	0	WP_152367844.1 DUF2274 domain-containing protein [Paracoccus kondratievae];QFQ88867.1 DUF2274 domain-containing protein [Paracoccus kondratievae]	9.8624
QFQ87972.1;WP_010393453.1;GLK62784.1	2707900	0	QFQ87972.1 DNA topoisomerase IV subunit A [Paracoccus kondratievae];WP_010393453.1 MULTISPECIES: DNA topoisomerase IV subunit A [Paracoccus];GLK62784.1 DNA topoisomerase 4 subunit A [Paracoccus kondratievae]	82.491
WP_085501833.1;GLK64793.1	2704600	0	WP_085501833.1 MULTISPECIES: hypothetical protein [Paracoccus];GLK64793.1 hypothetical protein GCM10017635_22640 [Paracoccus kondratievae]	11.151
WP_271179239.1;GLK63347.1	2702000	0	WP_271179239.1 H-type lectin domain-containing protein [Paracoccus kondratievae];GLK63347.1 hypothetical protein GCM10017635_08170 [Paracoccus kondratievae]	13.98
WP_010396230.1;QFQ88185.1;GLK65961.1	2700100	0	WP_010396230.1 MULTISPECIES: hypothetical protein [Paracoccus];QFQ88185.1 hypothetical protein F8A10_11745 [Paracoccus kondratievae];GLK65961.1 hypothetical protein GCM10017635_34380 [Paracoccus kondratievae]	8.2644
WP_152366551.1;QFQ86249.1;GLK62703.1	2692000	0	WP_152366551.1 cation diffusion facilitator family transporter [Paracoccus kondratievae];QFQ86249.1 cation diffusion facilitator family transporter [Paracoccus kondratievae];GLK62703.1 cadmium transporter [Paracoccus kondratievae]	31.089
WP_152366559.1;QFQ86267.1;GLK62684.1	2690600	0	WP_152366559.1 ROK family transcriptional regulator [Paracoccus kondratievae];QFQ86267.1 ROK family protein [Paracoccus kondratievae];GLK62684.1 sugar kinase [Paracoccus kondratievae]	42.048
WP_152368105.1;WP_010394034.1;QFQ89343.1;GLK63254.1	2684800	0	WP_152368105.1 phosphoribosylformylglycinamidine synthase subunit PurS [Paracoccus kondratievae];WP_010394034.1 MULTISPECIES: phosphoribosylformylglycinamidine synthase subunit PurS [Paracoccus];QFQ89343.1 phosphoribosylformylglycinamidine synthase subunit	8.3085
WP_085501268.1;WP_010392878.1;QFQ86435.1;GLK65773.1	2684700	0	WP_085501268.1 MULTISPECIES: cytidine deaminase [Paracoccus];WP_010392878.1 MULTISPECIES: cytidine deaminase [Paracoccus];QFQ86435.1 cytidine deaminase [Paracoccus kondratievae];GLK65773.1 cytidine deaminase [Paracoccus kondratievae]	13.496
WP_010393263.1;QFQ86247.1;GLK62705.1	2677600	0	WP_010393263.1 MULTISPECIES: carbohydrate ABC transporter permease [Paracoccus];QFQ86247.1 ABC transporter permease subunit [Paracoccus kondratievae];GLK62705.1 ABC transporter permease [Paracoccus kondratievae]	30.424
WP_010395308.1;QFQ86721.1;GLK65896.1	2675800	0	WP_010395308.1 MULTISPECIES: urate hydroxylase PuuD [Paracoccus];QFQ86721.1 cysteine desulfurase [Paracoccus kondratievae];GLK65896.1 cysteine desulfurase [Paracoccus kondratievae]	46.908
WP_271179739.1;GLK64515.1;WP_010397013.1;QFQ89786.1	2668400	0	WP_271179739.1 alpha/beta hydrolase [Paracoccus kondratievae];GLK64515.1 hypothetical protein GCM10017635_19860 [Paracoccus kondratievae];WP_010397013.1 MULTISPECIES: alpha/beta hydrolase [Paracoccus];QFQ89786.1 alpha/beta hydrolase fold domain-containing	29.067
WP_152367747.1;QFQ88758.1;GLK65521.1	2663400	0	WP_152367747.1 type VI secretion system baseplate subunit TssK [Paracoccus kondratievae];QFQ88758.1 type VI secretion system baseplate subunit TssK [Paracoccus kondratievae];GLK65521.1 type VI secretion protein [Paracoccus kondratievae]	49.699
WP_085501381.1;QFQ86208.1;GLK62744.1	2655600	0	WP_085501381.1 MULTISPECIES: peptidoglycan DD-metalloendopeptidase family protein [Paracoccus];QFQ86208.1 peptidoglycan DD-metalloendopeptidase family protein [Paracoccus kondratievae];GLK62744.1 peptidase M23 [Paracoccus kondratievae]	43.717
WP_010393484.1;QFQ87729.1;GLK65550.1	2655400	0	WP_010393484.1 MULTISPECIES: formyltetrahydrofolate deformylase [Paracoccus];QFQ87729.1 formyltetrahydrofolate deformylase [Paracoccus kondratievae];GLK65550.1 formyltetrahydrofolate deformylase [Paracoccus kondratievae]	32.738
WP_271180149.1;GLK65583.1;WP_152366655.1;QFQ86508.1	2645300	0	WP_271180149.1 DNA polymerase III subunit delta [Paracoccus kondratievae];GLK65583.1 DNA polymerase III subunit delta [Paracoccus kondratievae];WP_152366655.1 DNA polymerase III subunit delta [Paracoccus kondratievae];QFQ86508.1 DNA polymerase III subun	39.233
WP_010392349.1;QFQ87127.1;GLK64099.1	2640600	0	WP_010392349.1 MULTISPECIES: alpha/beta hydrolase [Paracoccus];QFQ87127.1 alpha/beta fold hydrolase [Paracoccus kondratievae];GLK64099.1 hydrolase [Paracoccus kondratievae]	34.149
WP_010391833.1;QFQ88085.1;GLK66318.1	2629600	0	WP_010391833.1 MULTISPECIES: adenosylhomocysteinase [Paracoccus];QFQ88085.1 adenosylhomocysteinase [Paracoccus kondratievae];GLK66318.1 adenosylhomocysteinase [Paracoccus kondratievae]	50.496
GLK63322.1;WP_271179227.1;WP_152368131.1;QFQ89408.1	2620500	0	GLK63322.1 hypothetical protein GCM10017635_07920 [Paracoccus kondratievae];WP_271179227.1 2-amino-4-hydroxy-6-hydroxymethyldihydropteridine diphosphokinase [Paracoccus kondratievae];WP_152368131.1 2-amino-4-hydroxy-6-hydroxymethyldihydropteridine diphosph	13.921
WP_085501761.1;QFQ87640.1;GLK64939.1	2616500	0	WP_085501761.1 MULTISPECIES: phosphoadenylyl-sulfate reductase [Paracoccus];QFQ87640.1 phosphoadenylyl-sulfate reductase [Paracoccus kondratievae];GLK64939.1 phosphoadenylyl-sulfate reductase [Paracoccus kondratievae]	27.26
WP_085501143.1;QFQ87290.1;GLK63922.1	2607700	0	WP_085501143.1 MULTISPECIES: UPF0262 family protein [Paracoccus];QFQ87290.1 UPF0262 family protein [Paracoccus kondratievae];GLK63922.1 UPF0262 protein [Paracoccus kondratievae]	18.084
WP_264675549.1;GLK66341.1;WP_237701471.1;QFQ87835.1	2585100	0	WP_264675549.1 MFS transporter [Paracoccus kondratievae];GLK66341.1 MFS transporter [Paracoccus kondratievae];WP_237701471.1 MULTISPECIES: MFS transporter [Paracoccus];QFQ87835.1 MFS transporter [Paracoccus kondratievae]	48.76
WP_152368199.1;WP_010395474.1;QFQ89524.1;GLK64364.1	2584900	0	WP_152368199.1 ABC transporter ATP-binding protein [Paracoccus kondratievae];WP_010395474.1 MULTISPECIES: ABC transporter ATP-binding protein [Paracoccus];QFQ89524.1 ATP-binding cassette domain-containing protein (plasmid) [Paracoccus kondratievae];GLK6436	25.703
WP_271179556.1;WP_010392356.1;QFQ87130.1;GLK64095.1	2573400	0	WP_271179556.1 DNA topoisomerase IV subunit B [Paracoccus kondratievae];WP_010392356.1 MULTISPECIES: DNA topoisomerase IV subunit B [Paracoccus];QFQ87130.1 DNA topoisomerase IV subunit B [Paracoccus kondratievae];GLK64095.1 DNA topoisomerase 4 subunit B [P	72.157
WP_271179887.1;WP_010393741.1;QFQ87617.1;GLK64914.1	2571700	0	WP_271179887.1 Na+/H+ antiporter subunit E [Paracoccus kondratievae];WP_010393741.1 MULTISPECIES: Na+/H+ antiporter subunit E [Paracoccus];QFQ87617.1 Na+/H+ antiporter subunit E [Paracoccus kondratievae];GLK64914.1 Na+/H+ antiporter subunit E [Paracoccus k	18.191
WP_010394975.1;QFQ86961.1;GLK64310.1	2554100	0	WP_010394975.1 MULTISPECIES: Na+/H+ antiporter subunit E [Paracoccus];QFQ86961.1 Na+/H+ antiporter subunit E [Paracoccus kondratievae];GLK64310.1 cation:proton antiporter [Paracoccus kondratievae]	18.175
WP_271179125.1;GLK63029.1;WP_152367838.1;QFQ88861.1	2552200	0	WP_271179125.1 sugar ABC transporter substrate-binding protein [Paracoccus kondratievae];GLK63029.1 rhizopine-binding protein [Paracoccus kondratievae];WP_152367838.1 sugar ABC transporter substrate-binding protein [Paracoccus kondratievae];QFQ88861.1 subs	32.823
WP_271180064.1;GLK65329.1	2540600	0	WP_271180064.1 hypothetical protein [Paracoccus kondratievae];GLK65329.1 hypothetical protein GCM10017635_28030 [Paracoccus kondratievae]	59.182
WP_010395792.1;QFQ87346.1;GLK63916.1	2537700	0	WP_010395792.1 MULTISPECIES: RidA family protein [Paracoccus];QFQ87346.1 RidA family protein [Paracoccus kondratievae];GLK63916.1 hypothetical protein GCM10017635_13870 [Paracoccus kondratievae]	12.492
WP_227493422.1;QFQ88016.1;GLK63408.1	2534300	0	WP_227493422.1 1-acyl-sn-glycerol-3-phosphate acyltransferase [Paracoccus kondratievae];QFQ88016.1 glycerol acyltransferase [Paracoccus kondratievae];GLK63408.1 glycerol acyltransferase [Paracoccus kondratievae]	33.343
WP_010396858.1;QFQ86826.1;GLK63583.1	2520200	0	WP_010396858.1 MULTISPECIES: metallopeptidase family protein [Paracoccus];QFQ86826.1 neutral zinc metallopeptidase [Paracoccus kondratievae];GLK63583.1 neutral zinc metallopeptidase [Paracoccus kondratievae]	15.188
WP_010396732.1;GLK63533.1;WP_152366842.1;QFQ86870.1	2518700	0	WP_010396732.1 MULTISPECIES: RIP metalloprotease RseP [Paracoccus];GLK63533.1 zinc metalloprotease [Paracoccus kondratievae];WP_152366842.1 RIP metalloprotease RseP [Paracoccus kondratievae];QFQ86870.1 RIP metalloprotease RseP [Paracoccus kondratievae]	46.681
WP_085502641.1;WP_010398473.1;QFQ89017.1;GLK62835.1	2509400	0	WP_085502641.1 MULTISPECIES: DNA topoisomerase (ATP-hydrolyzing) subunit B [Paracoccus];WP_010398473.1 MULTISPECIES: DNA topoisomerase (ATP-hydrolyzing) subunit B [Paracoccus];QFQ89017.1 DNA topoisomerase (ATP-hydrolyzing) subunit B [Paracoccus kondratieva	89.948
WP_271179979.1;GLK64635.1	2481600	0	WP_271179979.1 IS481 family transposase, partial [Paracoccus kondratievae]	33.053
WP_010391790.1;QFQ87834.1;GLK66342.1	2481100	0	WP_010391790.1 MULTISPECIES: acyl-CoA thioesterase [Paracoccus];QFQ87834.1 thioeseterase [Paracoccus kondratievae];GLK66342.1 thioesterase [Paracoccus kondratievae]	21.838
WP_271180106.1;WP_085501185.1;QFQ86610.1;GLK65479.1	2464400	0	WP_271180106.1 cell division protein ZapE [Paracoccus kondratievae];WP_085501185.1 MULTISPECIES: cell division protein ZapE [Paracoccus];QFQ86610.1 cell division protein ZapE [Paracoccus kondratievae];GLK65479.1 cell division protein ZapE [Paracoccus kondr	41.023
WP_152366497.1;WP_010397630.1;QFQ86100.1;GLK62931.1	2457000	0	WP_152366497.1 SDR family oxidoreductase [Paracoccus kondratievae];WP_010397630.1 MULTISPECIES: 2,3-dihydro-2,3-dihydroxybenzoate dehydrogenase [Paracoccus];QFQ86100.1 SDR family oxidoreductase [Paracoccus kondratievae];GLK62931.1 2,3-dihydro-2,3-dihydroxy	26.058
GLK65544.1;QFQ88076.1;WP_227493377.1;WP_029371503.1	2454700	0	GLK65544.1 hypothetical protein GCM10017635_30210 [Paracoccus kondratievae];QFQ88076.1 hypothetical protein F8A10_09905 [Paracoccus kondratievae];WP_227493377.1 hypothetical protein [Paracoccus kondratievae];WP_029371503.1 MULTISPECIES: hypothetical protei	18.495
WP_271180302.1;WP_085503041.1;QFQ88228.1;GLK66005.1	2451100	0	WP_271180302.1 HU family DNA-binding protein [Paracoccus kondratievae];WP_085503041.1 MULTISPECIES: HU family DNA-binding protein [Paracoccus];QFQ88228.1 DNA-binding protein [Paracoccus kondratievae];GLK66005.1 hypothetical protein GCM10017635_34820 [Parac	11.472
WP_271179271.1;GLK63423.1;WP_085501933.1;QFQ86896.1	2446800	0	WP_271179271.1 secondary thiamine-phosphate synthase enzyme YjbQ [Paracoccus kondratievae];GLK63423.1 hypothetical protein GCM10017635_08930 [Paracoccus kondratievae];WP_085501933.1 MULTISPECIES: secondary thiamine-phosphate synthase enzyme YjbQ [Paracoccu	15.561
WP_085502617.1;QFQ87789.1;GLK63129.1	2444000	0	WP_085502617.1 MULTISPECIES: DUF2235 domain-containing protein [Paracoccus];QFQ87789.1 DUF2235 domain-containing protein [Paracoccus kondratievae];GLK63129.1 hypothetical protein GCM10017635_05980 [Paracoccus kondratievae]	44.407
WP_152366800.1;QFQ86760.1;GLK65853.1	2438500	0	WP_152366800.1 16S rRNA (cytidine(1402)-2-O)-methyltransferase [Paracoccus kondratievae];QFQ86760.1 16S rRNA (cytidine(1402)-2-O)-methyltransferase [Paracoccus kondratievae];GLK65853.1 ribosomal RNA small subunit methyltransferase I [Paracoccus kondratie	32.855
WP_152368305.1;QFQ89714.1;GLK64683.1	2428700	0	WP_152368305.1 ATP-binding protein [Paracoccus kondratievae];QFQ89714.1 sensor histidine kinase (plasmid) [Paracoccus kondratievae];GLK64683.1 two-component sensor histidine kinase [Paracoccus kondratievae]	60.773
WP_271179094.1;WP_227493395.1;QFQ86106.1;GLK62925.1	2418500	0	WP_271179094.1 class I SAM-dependent RNA methyltransferase [Paracoccus kondratievae];WP_227493395.1 class I SAM-dependent RNA methyltransferase [Paracoccus kondratievae];QFQ86106.1 class I SAM-dependent RNA methyltransferase [Paracoccus kondratievae];GLK62	42.85
WP_152367741.1;QFQ88752.1;GLK65514.1	2416800	0	WP_152367741.1 type VI secretion system-associated FHA domain protein TagH [Paracoccus kondratievae];QFQ88752.1 type VI secretion system-associated FHA domain protein TagH [Paracoccus kondratievae];GLK65514.1 type VI secretion protein [Paracoccus kondratie	40.758
WP_271179560.1;WP_152366952.1;QFQ87118.1;GLK64108.1	2410900	0	WP_271179560.1 helix-turn-helix domain-containing protein [Paracoccus kondratievae];WP_152366952.1 helix-turn-helix domain-containing protein [Paracoccus kondratievae];QFQ87118.1 DUF4115 domain-containing protein [Paracoccus kondratievae];GLK64108.1 4-hydr	43.229
WP_010397401.1;QFQ88336.1;GLK63611.1	2408500	0	WP_010397401.1 MULTISPECIES: 3-oxoacyl-ACP reductase FabG [Paracoccus];QFQ88336.1 3-oxoacyl-ACP reductase FabG [Paracoccus kondratievae];GLK63611.1 beta-ketoacyl-ACP reductase [Paracoccus kondratievae]	25.103
WP_010400914.1;QFQ89746.1;QFQ86810.1;GLK65177.1	2393800	0	WP_010400914.1 MULTISPECIES: hypothetical protein [Paracoccus];QFQ89746.1 hypothetical protein F8A10_20140 (plasmid) [Paracoccus kondratievae];QFQ86810.1 hypothetical protein F8A10_04830 [Paracoccus kondratievae];GLK65177.1 hypothetical protein GCM10017635	9.6659
WP_010398007.1;QFQ88612.1;GLK63835.1	2391500	0	WP_010398007.1 MULTISPECIES: CoA-acylating methylmalonate-semialdehyde dehydrogenase [Paracoccus];QFQ88612.1 CoA-acylating methylmalonate-semialdehyde dehydrogenase [Paracoccus kondratievae];GLK63835.1 methylmalonate-semialdehyde dehydrogenase (acylating)	53.539
WP_085503051.1;QFQ89271.1;GLK65007.1	2387700	0	WP_085503051.1 MULTISPECIES: DUF4118 domain-containing protein [Paracoccus];QFQ89271.1 DUF4118 domain-containing protein [Paracoccus kondratievae];GLK65007.1 hypothetical protein GCM10017635_24780 [Paracoccus kondratievae]	54.532
WP_271179898.1;WP_152367189.1;QFQ87646.1;GLK64945.1	2387500	0	WP_271179898.1 MATE family efflux transporter [Paracoccus kondratievae];WP_152367189.1 MATE family efflux transporter [Paracoccus kondratievae];QFQ87646.1 MATE family efflux transporter [Paracoccus kondratievae];GLK64945.1 MATE family efflux transporter [P	49.105
GLK63871.1;WP_040601946.1;QFQ88053.1	2384900	0	GLK63871.1 DNA gyrase subunit A [Paracoccus kondratievae];WP_040601946.1 MULTISPECIES: DNA gyrase subunit A [Paracoccus];QFQ88053.1 DNA gyrase subunit A [Paracoccus kondratievae]	100.58
WP_271179810.1;GLK64704.1	2383800	0	WP_271179810.1 NosR/NirI family protein [Paracoccus kondratievae];GLK64704.1 FMN-binding protein [Paracoccus kondratievae]	79.086
WP_271179010.1;WP_085501351.1;QFQ86265.1;GLK62686.1	2379900	0	WP_271179010.1 ABC transporter permease [Paracoccus kondratievae];WP_085501351.1 MULTISPECIES: ABC transporter permease [Paracoccus];QFQ86265.1 ABC transporter permease [Paracoccus kondratievae];GLK62686.1 ABC transporter permease [Paracoccus kondratievae]	37.982
GLK63112.1;WP_193668123.1;QFQ87805.1	2379100	0	GLK63112.1 ABC transporter permease [Paracoccus kondratievae];WP_193668123.1 ABC transporter permease [Paracoccus kondratievae];QFQ87805.1 ABC transporter [Paracoccus kondratievae]	29.372
WP_152366914.1;WP_010396440.1;QFQ87033.1;GLK64231.1	2374300	0	WP_152366914.1 class 1b ribonucleoside-diphosphate reductase subunit beta [Paracoccus kondratievae];WP_010396440.1 MULTISPECIES: class 1b ribonucleoside-diphosphate reductase subunit beta [Paracoccus];QFQ87033.1 class 1b ribonucleoside-diphosphate reductas	36.738
WP_271179364.1;WP_152366824.1;QFQ86825.1;GLK63585.1	2372400	0	WP_271179364.1 histidine phosphatase family protein [Paracoccus kondratievae];WP_152366824.1 histidine phosphatase family protein [Paracoccus kondratievae];QFQ86825.1 histidine phosphatase family protein [Paracoccus kondratievae];GLK63585.1 phosphoglycerat	19.355
WP_051578158.1;GLK63730.1	2352000	0	WP_051578158.1 MULTISPECIES: GntR family transcriptional regulator [Paracoccus];GLK63730.1 GntR family transcriptional regulator [Paracoccus kondratievae]	25.825
WP_085501959.1;WP_010396818.1;QFQ86844.1;GLK63564.1	2346600	0	WP_085501959.1 MULTISPECIES: LPS export ABC transporter permease LptF [Paracoccus];WP_010396818.1 MULTISPECIES: LPS export ABC transporter permease LptF [Paracoccus];QFQ86844.1 LPS export ABC transporter permease LptF [Paracoccus kondratievae];GLK63564.1 L	41.705
WP_152368312.1;WP_085501722.1;QFQ89732.1;GLK64701.1	2344800	0	WP_152368312.1 ABC transporter ATP-binding protein [Paracoccus kondratievae];WP_085501722.1 MULTISPECIES: ABC transporter ATP-binding protein [Paracoccus];QFQ89732.1 ATP-binding cassette domain-containing protein (plasmid) [Paracoccus kondratievae];GLK6470	31.577
WP_010392699.1;GLK65574.1;WP_152366659.1;QFQ86517.1	2342400	0	WP_010392699.1 MULTISPECIES: aminodeoxychorismate/anthranilate synthase component II [Paracoccus];GLK65574.1 aminodeoxychorismate/anthranilate synthase component II [Paracoccus kondratievae];WP_152366659.1 aminodeoxychorismate/anthranilate synthase compone	20.683
WP_010398746.1;QFQ86152.1;GLK62874.1	2336000	0	WP_010398746.1 MULTISPECIES: phenylalanine--tRNA ligase subunit alpha [Paracoccus];QFQ86152.1 phenylalanine--tRNA ligase subunit alpha [Paracoccus kondratievae];GLK62874.1 phenylalanine--tRNA ligase alpha subunit [Paracoccus kondratievae]	40.12
WP_010396751.1;QFQ86863.1;GLK63540.1	2331400	0	WP_010396751.1 MULTISPECIES: RlmE family RNA methyltransferase [Paracoccus];QFQ86863.1 23S rRNA methyltransferase [Paracoccus kondratievae];GLK63540.1 ribosomal RNA large subunit methyltransferase E [Paracoccus kondratievae]	28.03
WP_271179637.1;WP_010394998.1;QFQ86971.1;GLK64300.1	2327400	0	WP_271179637.1 proline--tRNA ligase [Paracoccus kondratievae];WP_010394998.1 MULTISPECIES: proline--tRNA ligase [Paracoccus];QFQ86971.1 proline--tRNA ligase [Paracoccus kondratievae];GLK64300.1 proline--tRNA ligase [Paracoccus kondratievae]	51.465
WP_085502711.1;QFQ86158.1;GLK62868.1	2324400	0	WP_085502711.1 MULTISPECIES: pyruvate kinase [Paracoccus];QFQ86158.1 pyruvate kinase [Paracoccus kondratievae];GLK62868.1 pyruvate kinase [Paracoccus kondratievae]	52.01
WP_010398351.1;GLK65636.1;WP_085501421.1;QFQ88114.1	2319200	0	WP_010398351.1 MULTISPECIES: adenosylcobinamide-GDP ribazoletransferase [Paracoccus];GLK65636.1 adenosylcobinamide-GDP ribazoletransferase [Paracoccus kondratievae];WP_085501421.1 MULTISPECIES: adenosylcobinamide-GDP ribazoletransferase [Paracoccus];QFQ881	25.496
WP_271179386.1;WP_152367501.1;QFQ88315.1;GLK63634.1	2317700	0	WP_271179386.1 cytochrome b/b6 domain-containing protein [Paracoccus kondratievae];WP_152367501.1 cytochrome b/b6 domain-containing protein [Paracoccus kondratievae];QFQ88315.1 cytochrome B [Paracoccus kondratievae];GLK63634.1 hypothetical protein GCM10017	42.303
WP_085503078.1;GLK63024.1	2316300	0	WP_085503078.1 MULTISPECIES: ABC transporter permease [Paracoccus];GLK63024.1 ABC transporter permease [Paracoccus kondratievae]	33.066
WP_010397112.1;GLK63167.1;WP_152367224.1;QFQ87752.1	2307100	0	WP_010397112.1 MULTISPECIES: amino acid ABC transporter ATP-binding protein [Paracoccus];GLK63167.1 amino acid ABC transporter ATP-binding protein [Paracoccus kondratievae];WP_152367224.1 amino acid ABC transporter ATP-binding protein [Paracoccus kondratie	26.513
WP_271179866.1;WP_152367532.1;QFQ88393.1;GLK64853.1	2306100	0	WP_271179866.1 transcription-repair coupling factor [Paracoccus kondratievae];WP_152367532.1 transcription-repair coupling factor [Paracoccus kondratievae];QFQ88393.1 transcription-repair coupling factor [Paracoccus kondratievae];GLK64853.1 transcription-r	126.76
WP_029371322.1;QFQ87228.1;GLK63992.1	2296300	0	WP_029371322.1 MULTISPECIES: ribonuclease D [Paracoccus];QFQ87228.1 ribonuclease D [Paracoccus kondratievae];GLK63992.1 ribonuclease D [Paracoccus kondratievae]	42.898
WP_271179083.1;GLK62877.1;WP_152366519.1;QFQ86149.1	2292700	0	WP_271179083.1 phenylalanine--tRNA ligase subunit beta [Paracoccus kondratievae];GLK62877.1 phenylalanine--tRNA ligase beta subunit [Paracoccus kondratievae];WP_152366519.1 phenylalanine--tRNA ligase subunit beta [Paracoccus kondratievae];QFQ86149.1 phenyl	85.066
WP_152368111.1;WP_010394006.1;QFQ89359.1;GLK63271.1	2287900	0	WP_152368111.1 GNAT family N-acetyltransferase [Paracoccus kondratievae];WP_010394006.1 MULTISPECIES: GNAT family N-acetyltransferase [Paracoccus];QFQ89359.1 GNAT family N-acetyltransferase [Paracoccus kondratievae];GLK63271.1 acetyltransferase [Paracoccus	15.402
WP_227493548.1;GLK64386.1;QFQ89545.1	2284900	0	WP_227493548.1 GlxA family transcriptional regulator [Paracoccus kondratievae];GLK64386.1 AraC family transcriptional regulator [Paracoccus kondratievae];QFQ89545.1 helix-turn-helix domain-containing protein (plasmid) [Paracoccus kondratievae]	38.291
WP_010400051.1;GLK65347.1	2281100	0	WP_010400051.1 MULTISPECIES: hypothetical protein [Paracoccus];GLK65347.1 hypothetical protein GCM10017635_28220 [Paracoccus kondratievae]	12.921
WP_010395880.1;QFQ87384.1;GLK63875.1	2253400	0	WP_010395880.1 MULTISPECIES: hypothetical protein [Paracoccus];QFQ87384.1 hypothetical protein F8A10_08060 [Paracoccus kondratievae];GLK63875.1 hypothetical protein GCM10017635_13460 [Paracoccus kondratievae]	7.1404
GLK65172.1;WP_271179981.1	2240600	0	GLK65172.1 hypothetical protein GCM10017635_26430 [Paracoccus kondratievae];WP_271179981.1 hypothetical protein [Paracoccus kondratievae]	10.623
WP_179921999.1;GLK63784.1	2234200	0	WP_179921999.1 MULTISPECIES: helix-turn-helix domain-containing protein [Paracoccus];GLK63784.1 methyltransferase [Paracoccus kondratievae]	70.697
WP_010396466.1;QFQ87045.1;GLK64219.1	2213400	0	WP_010396466.1 MULTISPECIES: ABC transporter ATP-binding protein [Paracoccus];QFQ87045.1 ATP-binding cassette domain-containing protein [Paracoccus kondratievae];GLK64219.1 ABC transporter ATP-binding protein [Paracoccus kondratievae]	38.807
WP_271178951.1	2213100	0	WP_271178951.1 contractile injection system protein, VgrG/Pvc8 family, partial [Paracoccus kondratievae]	21.517
WP_152367403.1;QFQ88169.1;GLK65944.1	2198000	0	WP_152367403.1 glutathione-disulfide reductase [Paracoccus kondratievae];QFQ88169.1 glutathione-disulfide reductase [Paracoccus kondratievae];GLK65944.1 glutathione-disulfide reductase [Paracoccus kondratievae]	49.752
WP_010393389.1;QFQ86194.1;GLK62758.1	2196900	0	WP_010393389.1 MULTISPECIES: 3-isopropylmalate dehydratase small subunit [Paracoccus];QFQ86194.1 3-isopropylmalate dehydratase small subunit [Paracoccus kondratievae];GLK62758.1 3-isopropylmalate dehydratase small subunit [Paracoccus kondratievae]	22.332
WP_152368023.1;QFQ89165.1;GLK65136.1	2182200	0	WP_152368023.1 MarR family winged helix-turn-helix transcriptional regulator [Paracoccus kondratievae];QFQ89165.1 MarR family transcriptional regulator [Paracoccus kondratievae];GLK65136.1 MarR family transcriptional regulator [Paracoccus kondratievae]	15.828
WP_271179850.1;WP_152367557.1;QFQ88465.1;GLK64777.1	2176800	0	WP_271179850.1 ABC transporter ATP-binding protein [Paracoccus kondratievae];WP_152367557.1 ABC transporter ATP-binding protein [Paracoccus kondratievae];QFQ88465.1 ATP-binding cassette domain-containing protein [Paracoccus kondratievae];GLK64777.1 spermid	40.084
WP_271179137.1;WP_050804202.1;QFQ86534.1;GLK63050.1	2175400	0	WP_271179137.1 ABC transporter permease [Paracoccus kondratievae];WP_050804202.1 MULTISPECIES: ABC transporter permease [Paracoccus];QFQ86534.1 multidrug ABC transporter permease [Paracoccus kondratievae];GLK63050.1 transport permease protein [Paracoccus k	29.936
GLK66193.1;WP_152366430.1;WP_010392064.1;QFQ85949.1	2170400	0	GLK66193.1 hypothetical protein GCM10017635_36700 [Paracoccus kondratievae];WP_152366430.1 YihY/virulence factor BrkB family protein [Paracoccus kondratievae];WP_010392064.1 MULTISPECIES: YihY/virulence factor BrkB family protein [Paracoccus];QFQ85949.1 Yi	32.412
WP_271179748.1;WP_010396950.1;QFQ89763.1;GLK64540.1	2164300	0	WP_271179748.1 plasmid partitioning protein RepA [Paracoccus kondratievae];WP_010396950.1 MULTISPECIES: plasmid partitioning protein RepA [Paracoccus];QFQ89763.1 plasmid partitioning protein RepA (plasmid) [Paracoccus kondratievae];GLK64540.1 plasmid parti	43.97
WP_152366452.1;QFQ86006.1;GLK66134.1	2164100	0	WP_152366452.1 thiamine phosphate synthase [Paracoccus kondratievae];QFQ86006.1 thiamine phosphate synthase [Paracoccus kondratievae];GLK66134.1 thiamine-phosphate synthase [Paracoccus kondratievae]	22.121
WP_010392477.1;QFQ87187.1;GLK64037.1;WP_271179445.1;GLK63740.1	2162500	0	WP_010392477.1 MULTISPECIES: aconitate hydratase AcnA [Paracoccus];QFQ87187.1 aconitate hydratase AcnA [Paracoccus kondratievae];GLK64037.1 aconitate hydratase [Paracoccus kondratievae]	99.892
WP_010393562.1;QFQ87695.1;GLK64997.1	2162300	0	WP_010393562.1 MULTISPECIES: ABC transporter ATP-binding protein [Paracoccus];QFQ87695.1 ATP-binding cassette domain-containing protein [Paracoccus kondratievae];GLK64997.1 multidrug ABC transporter ATPase [Paracoccus kondratievae]	66.353
WP_152366492.1;QFQ86091.1;GLK62942.1	2134200	0	WP_152366492.1 monofunctional biosynthetic peptidoglycan transglycosylase [Paracoccus kondratievae];QFQ86091.1 monofunctional biosynthetic peptidoglycan transglycosylase [Paracoccus kondratievae];GLK62942.1 monofunctional biosynthetic peptidoglycan transgl	28.67
WP_193668171.1;WP_085502529.1;GLK64319.1;QFQ88020.1	2130100	0	WP_193668171.1 nucleobase:cation symporter-2 family protein [Paracoccus kondratievae];WP_085502529.1 MULTISPECIES: nucleobase:cation symporter-2 family protein [Paracoccus];GLK64319.1 permease [Paracoccus kondratievae];QFQ88020.1 purine permease [Paracoccu	51.87
WP_010396086.1;QFQ88379.1;GLK64869.1	2127700	0	WP_010396086.1 MULTISPECIES: 23S rRNA (guanosine(2251)-2-O)-methyltransferase RlmB [Paracoccus];QFQ88379.1 23S rRNA (guanosine(2251)-2-O)-methyltransferase RlmB [Paracoccus kondratievae];GLK64869.1 23S rRNA (guanosine(2251)-2-O)-methyltransferase RlmB [	28.319
WP_271180121.1;WP_152367735.1;QFQ88746.1;GLK65508.1	2125200	0	WP_271180121.1 type VI secretion system baseplate subunit TssF [Paracoccus kondratievae];WP_152367735.1 type VI secretion system baseplate subunit TssF [Paracoccus kondratievae];QFQ88746.1 type VI secretion system baseplate subunit TssF [Paracoccus kondrat	71.061
WP_271179552.1;WP_010392373.1;QFQ87135.1;GLK64088.1	2119600	0	WP_271179552.1 heavy metal translocating P-type ATPase [Paracoccus kondratievae];WP_010392373.1 MULTISPECIES: heavy metal translocating P-type ATPase [Paracoccus];QFQ87135.1 cadmium-translocating P-type ATPase [Paracoccus kondratievae];GLK64088.1 copper-tr	76.836
WP_152366953.1;QFQ87120.1;GLK64106.1	2112700	0	WP_152366953.1 M20/M25/M40 family metallo-hydrolase [Paracoccus kondratievae];QFQ87120.1 M20/M25/M40 family metallo-hydrolase [Paracoccus kondratievae];GLK64106.1 hypothetical protein GCM10017635_15770 [Paracoccus kondratievae]	50.378
WP_152366888.1;WP_010395020.1;QFQ86979.1;GLK64291.1	2102100	0	WP_152366888.1 excinuclease ABC subunit UvrB [Paracoccus kondratievae];WP_010395020.1 MULTISPECIES: excinuclease ABC subunit UvrB [Paracoccus];QFQ86979.1 excinuclease ABC subunit UvrB [Paracoccus kondratievae];GLK64291.1 UvrABC system protein B [Paracoccus	82.026
WP_010392569.1;QFQ87240.1;GLK63977.1	2099200	0	WP_010392569.1 MULTISPECIES: YebC/PmpR family DNA-binding transcriptional regulator [Paracoccus];QFQ87240.1 YebC/PmpR family DNA-binding transcriptional regulator [Paracoccus kondratievae];GLK63977.1 putative transcriptional regulatory protein [Paracoccus	27.116
WP_271180380.1;GLK66282.1;WP_152367284.1;QFQ87890.1	2089700	0	WP_271180380.1 efflux RND transporter permease subunit [Paracoccus kondratievae];GLK66282.1 multidrug efflux RND transporter permease subunit [Paracoccus kondratievae];WP_152367284.1 efflux RND transporter permease subunit [Paracoccus kondratievae];QFQ8789	109.5
WP_227493496.1;GLK63624.1;QFQ88324.1	2087300	0	WP_227493496.1 MULTISPECIES: methyltransferase [Paracoccus];GLK63624.1 MFS transporter [Paracoccus kondratievae];QFQ88324.1 methyltransferase [Paracoccus kondratievae]	34.27
WP_085502294.1;GLK66046.1;WP_152367153.1;QFQ87528.1	2086900	0	WP_085502294.1 MULTISPECIES: D-amino-acid transaminase [Paracoccus];GLK66046.1 D-amino acid aminotransferase [Paracoccus kondratievae];WP_152367153.1 D-amino-acid transaminase [Paracoccus kondratievae];QFQ87528.1 D-amino-acid transaminase [Paracoccus kondr	31.627
WP_271179035.1;GLK62768.1;WP_010393415.1;QFQ86186.1	2075000	0	WP_271179035.1 cobalamin biosynthesis protein CobW [Paracoccus kondratievae];GLK62768.1 cobalamin biosynthesis protein CobW [Paracoccus kondratievae];WP_010393415.1 MULTISPECIES: cobalamin biosynthesis protein CobW [Paracoccus];QFQ86186.1 cobalamin biosynt	37.043
WP_085501678.1;WP_010396680.1;QFQ89672.1;GLK64641.1	2067500	0	WP_085501678.1 MULTISPECIES: SRPBCC family protein [Paracoccus];WP_010396680.1 MULTISPECIES: SRPBCC family protein [Paracoccus];QFQ89672.1 polyketide cyclase (plasmid) [Paracoccus kondratievae];GLK64641.1 ATPase [Paracoccus kondratievae]	16.439
WP_271180119.1;WP_152367731.1;QFQ88742.1;GLK65505.1	2064900	0	WP_271180119.1 adenosylcobalamin-dependent ribonucleoside-diphosphate reductase [Paracoccus kondratievae];WP_152367731.1 adenosylcobalamin-dependent ribonucleoside-diphosphate reductase [Paracoccus kondratievae];QFQ88742.1 adenosylcobalamin-dependent ribon	82.878
GLK63629.1;WP_010397363.1;QFQ89432.1	2058900	0	GLK63629.1 nodulation protein [Paracoccus kondratievae];WP_010397363.1 MULTISPECIES: sugar O-acetyltransferase [Paracoccus];QFQ89432.1 sugar O-acetyltransferase [Paracoccus kondratievae]	19.531
WP_010397291.1;QFQ88293.1;GLK62791.1	2036300	0	WP_010397291.1 MULTISPECIES: DNA oxidative demethylase AlkB [Paracoccus];QFQ88293.1 DNA oxidative demethylase AlkB [Paracoccus kondratievae];GLK62791.1 alpha-ketoglutarate-dependent dioxygenase AlkB [Paracoccus kondratievae]	22.999
WP_271179909.1;GLK64985.1;WP_152367200.1;QFQ87683.1	2035300	0	WP_271179909.1 amino acid adenylation domain-containing protein [Paracoccus kondratievae];GLK64985.1 enterobactin synthase subunit F [Paracoccus kondratievae];WP_152367200.1 non-ribosomal peptide synthetase [Paracoccus kondratievae];QFQ87683.1 amino acid a	139.08
WP_152366496.1;QFQ86099.1;GLK62933.1	2026600	0	WP_152366496.1 (2,3-dihydroxybenzoyl)adenylate synthase [Paracoccus kondratievae];QFQ86099.1 (2,3-dihydroxybenzoyl)adenylate synthase [Paracoccus kondratievae];GLK62933.1 2,3-dihydroxybenzoate-AMP ligase [Paracoccus kondratievae]	58.983
WP_010396257.1;QFQ88195.1;GLK65971.1	2021400	0	WP_010396257.1 MULTISPECIES: DUF599 domain-containing protein [Paracoccus];QFQ88195.1 DUF599 family protein [Paracoccus kondratievae];GLK65971.1 membrane protein [Paracoccus kondratievae]	27.697
GLK62645.1;QFQ86306.1	2020900	0	GLK62645.1 hypothetical protein GCM10017635_01130 [Paracoccus kondratievae];QFQ86306.1 sugar transferase [Paracoccus kondratievae]	34.212
CON__P35908v2;CON__P35908;CON__Q9R0H5;CON__Q6NXH9;CON__Q7Z794;CON__P19013;CON__P12035;CON__Q01546	2007100	0	;	65.432
WP_085501655.1;QFQ89635.1;GLK64598.1	1999600	0	WP_085501655.1 MULTISPECIES: ABC transporter substrate-binding protein [Paracoccus];QFQ89635.1 ABC transporter substrate-binding protein (plasmid) [Paracoccus kondratievae];GLK64598.1 hemin ABC transporter substrate-binding protein [Paracoccus kondratievae	30.589
WP_010391955.1;QFQ87918.1;GLK66252.1	1991700	0	WP_010391955.1 MULTISPECIES: GntR family transcriptional regulator [Paracoccus];QFQ87918.1 FCD domain-containing protein [Paracoccus kondratievae];GLK66252.1 GntR family transcriptional regulator [Paracoccus kondratievae]	27.462
GLK63654.1	1985100	0	GLK63654.1 hypothetical protein GCM10017635_11240 [Paracoccus kondratievae]	25.172
WP_271179467.1;WP_152367647.1;QFQ88636.1;GLK63807.1	1983300	0	WP_271179467.1 PLP-dependent aminotransferase family protein [Paracoccus kondratievae];WP_152367647.1 PLP-dependent aminotransferase family protein [Paracoccus kondratievae];QFQ88636.1 aminotransferase class I/II-fold pyridoxal phosphate-dependent enzyme [	54.208
GLK65003.1;WP_010393545.1;QFQ87701.1	1975200	0	GLK65003.1 SAM-dependent methyltransferase [Paracoccus kondratievae];WP_010393545.1 MULTISPECIES: methyltransferase domain-containing protein [Paracoccus];QFQ87701.1 methyltransferase domain-containing protein [Paracoccus kondratievae]	28.787
WP_010392978.1;QFQ86393.1;GLK62556.1	1971100	0	WP_010392978.1 MULTISPECIES: (2Fe-2S)-binding protein [Paracoccus];QFQ86393.1 (2Fe-2S)-binding protein [Paracoccus kondratievae];GLK62556.1 (2Fe-2S)-binding protein [Paracoccus kondratievae]	10.506
WP_010400320.1;GLK65259.1;AKJ20452.1	1968500	0	WP_010400320.1 MULTISPECIES: helix-turn-helix domain-containing protein [Paracoccus];GLK65259.1 transcriptional regulator [Paracoccus kondratievae];AKJ20452.1 antitoxin HipB, transcriptional regulator XRE family (plasmid) [Paracoccus kondratievae]	9.3276
WP_271179880.1;WP_029371541.1;QFQ87599.1;GLK64895.1;WP_029372173.1;QFQ89775.1;GLK64528.1	1962000	0	WP_271179880.1 NADH:flavin oxidoreductase/NADH oxidase [Paracoccus kondratievae];WP_029371541.1 MULTISPECIES: NADH:flavin oxidoreductase/NADH oxidase [Paracoccus];QFQ87599.1 oxidoreductase [Paracoccus kondratievae];GLK64895.1 oxidoreductase [Paracoccus kon	39.662
WP_152367836.1;QFQ88856.1;WP_271180049.1;WP_271179985.1	1952200	0	WP_152367836.1 pyruvate carboxylase [Paracoccus kondratievae];QFQ88856.1 pyruvate carboxylase [Paracoccus kondratievae]	125.21
WP_010396861.1;QFQ88007.1;GLK63586.1	1946700	0	WP_010396861.1 MULTISPECIES: acetylglutamate kinase [Paracoccus];QFQ88007.1 acetylglutamate kinase [Paracoccus kondratievae];GLK63586.1 acetylglutamate kinase [Paracoccus kondratievae]	31.618
WP_010398359.1;QFQ88118.1;GLK65632.1	1943700	0	WP_010398359.1 MULTISPECIES: oligopeptide ABC transporter permease OppB [Paracoccus];QFQ88118.1 oligopeptide ABC transporter permease OppB [Paracoccus kondratievae];GLK65632.1 peptide ABC transporter permease [Paracoccus kondratievae]	33.009
WP_010393115.1;QFQ86317.1;GLK62633.1	1938400	0	WP_010393115.1 MULTISPECIES: phosphoglucosamine mutase [Paracoccus];QFQ86317.1 phosphoglucosamine mutase [Paracoccus kondratievae];GLK62633.1 phosphoglucosamine mutase [Paracoccus kondratievae]	47.882
WP_271179161.1;WP_010397234.1;QFQ87797.1;GLK63120.1	1934500	0	WP_271179161.1 S49 family peptidase [Paracoccus kondratievae];WP_010397234.1 MULTISPECIES: S49 family peptidase [Paracoccus];QFQ87797.1 S49 family peptidase [Paracoccus kondratievae];GLK63120.1 multidrug transporter [Paracoccus kondratievae]	29.244
WP_271180402.1;WP_152367261.1;QFQ87844.1;GLK66332.1	1932400	0	WP_271180402.1 molybdenum ABC transporter ATP-binding protein [Paracoccus kondratievae];WP_152367261.1 molybdenum ABC transporter ATP-binding protein [Paracoccus kondratievae];QFQ87844.1 molybdenum ABC transporter ATP-binding protein [Paracoccus kondratiev	37.612
WP_152367070.1;QFQ87366.1;GLK63894.1	1925500	0	WP_152367070.1 efflux RND transporter permease subunit [Paracoccus kondratievae];QFQ87366.1 MMPL family transporter [Paracoccus kondratievae];GLK63894.1 ABC transporter permease [Paracoccus kondratievae]	108.4
WP_271180366.1;WP_085501986.1;QFQ87933.1;GLK66236.1	1925200	0	WP_271180366.1 MFS transporter [Paracoccus kondratievae];WP_085501986.1 MULTISPECIES: MFS transporter [Paracoccus];QFQ87933.1 MFS transporter [Paracoccus kondratievae];GLK66236.1 MFS transporter [Paracoccus kondratievae]	44.142
WP_271180283.1;WP_010396187.1;QFQ88165.1;GLK65940.1	1917600	0	WP_271180283.1 TenA family protein [Paracoccus kondratievae];WP_010396187.1 MULTISPECIES: TenA family protein [Paracoccus];QFQ88165.1 TenA family transcriptional regulator [Paracoccus kondratievae];GLK65940.1 aminopyrimidine aminohydrolase [Paracoccus kond	23.932
GLK62632.1;WP_271179045.1;WP_152366582.1;QFQ86318.1	1913600	0	GLK62632.1 monooxygenase [Paracoccus kondratievae];WP_271179045.1 FAD-dependent monooxygenase [Paracoccus kondratievae];WP_152366582.1 FAD-dependent monooxygenase [Paracoccus kondratievae];QFQ86318.1 FAD-dependent oxidoreductase [Paracoccus kondratievae]	38.315
WP_179921932.1;WP_152367788.1;QFQ88801.1;GLK63705.1;WP_227493443.1;WP_271179388.1;GLK63646.1	1908900	0	WP_179921932.1 MULTISPECIES: site-specific integrase [Paracoccus];WP_152367788.1 site-specific integrase [Paracoccus kondratievae];QFQ88801.1 tyrosine-type recombinase/integrase [Paracoccus kondratievae];GLK63705.1 integrase [Paracoccus kondratievae];WP_22	44.208
WP_152368332.1;QFQ89767.1;GLK64536.1	1908500	0	WP_152368332.1 amino acid ABC transporter permease [Paracoccus kondratievae];QFQ89767.1 ABC transporter permease subunit (plasmid) [Paracoccus kondratievae];GLK64536.1 ABC transporter permease [Paracoccus kondratievae]	24.235
WP_271179072.1;WP_152367928.1;QFQ89020.1;GLK62832.1	1907400	0	WP_271179072.1 ribonuclease III [Paracoccus kondratievae];WP_152367928.1 ribonuclease III [Paracoccus kondratievae];QFQ89020.1 ribonuclease III [Paracoccus kondratievae];GLK62832.1 ribonuclease 3 [Paracoccus kondratievae]	24.862
WP_085501471.1;WP_010394052.1;QFQ89333.1;GLK63244.1	1902600	0	WP_085501471.1 MULTISPECIES: acetyl-CoA C-acetyltransferase [Paracoccus];WP_010394052.1 MULTISPECIES: acetyl-CoA C-acetyltransferase [Paracoccus];QFQ89333.1 acetyl-CoA C-acetyltransferase [Paracoccus kondratievae];GLK63244.1 acetyl-CoA acetyltransferase [P	42.618
WP_010397967.1;QFQ89449.1;GLK63816.1	1900500	0	WP_010397967.1 MULTISPECIES: homoserine O-succinyltransferase [Paracoccus];QFQ89449.1 homoserine O-succinyltransferase [Paracoccus kondratievae];GLK63816.1 homoserine O-succinyltransferase [Paracoccus kondratievae]	35.159
WP_010395678.1;QFQ87539.1;GLK66035.1	1900300	0	WP_010395678.1 MULTISPECIES: acyl-homoserine-lactone synthase [Paracoccus];QFQ87539.1 N-acyl-L-homoserine lactone synthetase [Paracoccus kondratievae];GLK66035.1 N-acyl-L-homoserine lactone synthetase [Paracoccus kondratievae]	22.22
GLK64157.1;WP_271179581.1;WP_085502774.1;QFQ88987.1	1896900	0	GLK64157.1 L-lactate permease [Paracoccus kondratievae];WP_271179581.1 L-lactate permease [Paracoccus kondratievae];WP_085502774.1 MULTISPECIES: L-lactate permease [Paracoccus];QFQ88987.1 L-lactate permease [Paracoccus kondratievae]	58.395
WP_271179011.1;WP_152366556.1;QFQ86259.1;GLK62692.1	1895800	0	WP_271179011.1 threonine ammonia-lyase IlvA [Paracoccus kondratievae];WP_152366556.1 threonine ammonia-lyase IlvA [Paracoccus kondratievae];QFQ86259.1 threonine ammonia-lyase IlvA [Paracoccus kondratievae];GLK62692.1 L-threonine dehydratase [Paracoccus kon	44.819
WP_010396909.1;QFQ89752.1;GLK64555.1	1891600	0	WP_010396909.1 MULTISPECIES: hypothetical protein [Paracoccus];QFQ89752.1 hypothetical protein F8A10_20175 (plasmid) [Paracoccus kondratievae];GLK64555.1 hypothetical protein GCM10017635_20260 [Paracoccus kondratievae]	9.1344
WP_010393653.1;QFQ87657.1;GLK64956.1	1883300	0	WP_010393653.1 MULTISPECIES: YcjX family protein [Paracoccus];QFQ87657.1 YcjX family protein [Paracoccus kondratievae];GLK64956.1 hypothetical protein GCM10017635_24270 [Paracoccus kondratievae]	50.357
WP_176224518.1;QFQ89753.1;GLK64554.1	1877400	0	WP_176224518.1 MULTISPECIES: LysR family transcriptional regulator [Paracoccus];QFQ89753.1 LysR family transcriptional regulator (plasmid) [Paracoccus kondratievae];GLK64554.1 LysR family transcriptional regulator [Paracoccus kondratievae]	32.695
WP_152367306.1;QFQ87942.1;GLK66226.1	1877400	0	WP_152367306.1 SCO family protein [Paracoccus kondratievae];QFQ87942.1 SCO family protein [Paracoccus kondratievae];GLK66226.1 protein senC [Paracoccus kondratievae]	23.625
QFQ88023.1;WP_271179628.1;WP_193668083.1;GLK64263.1	1869900	0	QFQ88023.1 LysR family transcriptional regulator [Paracoccus kondratievae];WP_271179628.1 LysR family transcriptional regulator [Paracoccus kondratievae];WP_193668083.1 LysR family transcriptional regulator [Paracoccus kondratievae];GLK64263.1 LysR family	31.096
QFQ88046.1;WP_227493354.1;GLK63936.1	1856800	0	QFQ88046.1 molybdopterin-synthase adenylyltransferase MoeB [Paracoccus kondratievae];WP_227493354.1 HesA/MoeB/ThiF family protein [Paracoccus kondratievae];GLK63936.1 molybdopterin biosynthesis protein [Paracoccus kondratievae]	35.995
WP_152367935.1;WP_085502653.1;QFQ89041.1;GLK62810.1	1854800	0	WP_152367935.1 3-isopropylmalate dehydrogenase [Paracoccus kondratievae];WP_085502653.1 MULTISPECIES: 3-isopropylmalate dehydrogenase [Paracoccus];QFQ89041.1 3-isopropylmalate dehydrogenase [Paracoccus kondratievae];GLK62810.1 3-isopropylmalate dehydrogena	39.948
WP_271180122.1;GLK65513.1;WP_152367740.1;QFQ88751.1	1845300	0	WP_271180122.1 type VI secretion system ImpA family N-terminal domain-containing protein [Paracoccus kondratievae];GLK65513.1 hypothetical protein GCM10017635_29890 [Paracoccus kondratievae];WP_152367740.1 type VI secretion system ImpA family N-terminal do	48.476
WP_271180337.1;GLK66143.1	1843500	0	WP_271180337.1 CerR family C-terminal domain-containing protein [Paracoccus kondratievae];GLK66143.1 TetR family transcriptional regulator [Paracoccus kondratievae]	23.211
GLK64951.1;WP_029371523.1;QFQ87652.1	1842500	0	GLK64951.1 membrane protein [Paracoccus kondratievae];WP_029371523.1 MULTISPECIES: alpha/beta-hydrolase family protein [Paracoccus];QFQ87652.1 hypothetical protein F8A10_09530 [Paracoccus kondratievae]	57.014
WP_271180362.1;GLK66221.1;WP_152367307.1;QFQ87946.1	1834600	0	WP_271180362.1 FxsA family protein [Paracoccus kondratievae];GLK66221.1 membrane protein FxsA [Paracoccus kondratievae];WP_152367307.1 FxsA family protein [Paracoccus kondratievae];QFQ87946.1 FxsA family protein [Paracoccus kondratievae]	19.71
WP_152366533.1;QFQ86188.1;GLK62765.1	1833000	0	WP_152366533.1 cob(I)yrinic acid a,c-diamide adenosyltransferase [Paracoccus kondratievae];QFQ86188.1 cob(I)yrinic acid a,c-diamide adenosyltransferase [Paracoccus kondratievae];GLK62765.1 cob(I)alamin adenosyltransferase/cobinamide ATP-dependent adenosylt	23.083
WP_271179361.1;WP_152366825.1;QFQ86829.1;GLK63581.1	1830600	0	WP_271179361.1 trigger factor [Paracoccus kondratievae];WP_152366825.1 trigger factor [Paracoccus kondratievae];QFQ86829.1 trigger factor [Paracoccus kondratievae];GLK63581.1 trigger factor [Paracoccus kondratievae]	49.363
WP_152366674.1;QFQ86556.1;GLK63074.1	1829500	0	WP_152366674.1 zinc-ribbon domain-containing protein [Paracoccus kondratievae];QFQ86556.1 hypothetical protein F8A10_03330 [Paracoccus kondratievae];GLK63074.1 hypothetical protein GCM10017635_05430 [Paracoccus kondratievae]	33.403
WP_010398374.1;QFQ88125.1;GLK65625.1	1828200	0	WP_010398374.1 MULTISPECIES: tellurite resistance TerB family protein [Paracoccus];QFQ88125.1 2-dehydro-3-deoxyphosphooctonate aldolase [Paracoccus kondratievae];GLK65625.1 tellurite resistance protein [Paracoccus kondratievae]	15.313
WP_010391859.1;QFQ87869.1;GLK66306.1	1824200	0	WP_010391859.1 MULTISPECIES: paraquat-inducible protein A [Paracoccus];QFQ87869.1 paraquat-inducible protein A [Paracoccus kondratievae];GLK66306.1 paraquat-inducible protein A [Paracoccus kondratievae]	24.202
WP_010396512.1;QFQ87063.1;GLK64198.1	1823200	0	WP_010396512.1 MULTISPECIES: BioY family transporter [Paracoccus];QFQ87063.1 BioY family transporter [Paracoccus kondratievae];GLK64198.1 BioY family transporter [Paracoccus kondratievae]	19.312
GLK64080.1;WP_010392388.1;QFQ87143.1	1812500	0	GLK64080.1 transcriptional activator protein FnrL [Paracoccus kondratievae];WP_010392388.1 MULTISPECIES: Crp/Fnr family transcriptional regulator [Paracoccus];QFQ87143.1 helix-turn-helix domain-containing protein [Paracoccus kondratievae]	23.548
WP_271179053.1;WP_152367491.1;QFQ88297.1;GLK62795.1	1808800	0	WP_271179053.1 phosphoribosylanthranilate isomerase [Paracoccus kondratievae];WP_152367491.1 phosphoribosylanthranilate isomerase [Paracoccus kondratievae];QFQ88297.1 phosphoribosylanthranilate isomerase [Paracoccus kondratievae];GLK62795.1 N-(5-phosphori	22.719
WP_271179569.1;WP_085501063.1;QFQ87102.1;GLK64125.1	1806100	0	WP_271179569.1 ABC transporter permease [Paracoccus kondratievae];WP_085501063.1 MULTISPECIES: ABC transporter permease [Paracoccus];QFQ87102.1 ABC transporter permease subunit [Paracoccus kondratievae];GLK64125.1 peptide ABC transporter permease [Paracocc	41.291
WP_010392557.1;QFQ87236.1;GLK63983.1	1800200	0	WP_010392557.1 MULTISPECIES: choline ABC transporter substrate-binding protein [Paracoccus];QFQ87236.1 choline ABC transporter substrate-binding protein [Paracoccus kondratievae];GLK63983.1 glycine/betaine ABC transporter substrate-binding protein [Paracoc	33.713
WP_271179203.1;WP_152368099.1;QFQ89320.1;GLK63231.1	1793000	0	WP_271179203.1 bifunctional metallophosphatase/5-nucleotidase [Paracoccus kondratievae];WP_152368099.1 bifunctional metallophosphatase/5-nucleotidase [Paracoccus kondratievae];QFQ89320.1 multifunctional 2,3-cyclic-nucleotide 2-phosphodiesterase/5-nuc	56.796
WP_271179657.1;GLK64345.1;WP_152368408.1;QFQ89893.1	1791100	0	WP_271179657.1 hypothetical protein [Paracoccus kondratievae];GLK64345.1 hypothetical protein GCM10017635_18160 [Paracoccus kondratievae];WP_152368408.1 hypothetical protein [Paracoccus kondratievae];QFQ89893.1 hypothetical protein F8A10_20995 (plasmid) [P	23.216
WP_152367641.1;WP_010397965.1;QFQ88630.1;GLK63815.1	1790600	0	WP_152367641.1 polyphosphate kinase 2 [Paracoccus kondratievae];WP_010397965.1 MULTISPECIES: polyphosphate kinase 2 [Paracoccus];QFQ88630.1 polyphosphate kinase 2 [Paracoccus kondratievae];GLK63815.1 polyphosphate kinase 2 [Paracoccus kondratievae]	34.564
WP_010392127.1;QFQ85977.1;GLK66165.1	1786000	0	WP_010392127.1 MULTISPECIES: S-(hydroxymethyl)glutathione dehydrogenase/class III alcohol dehydrogenase [Paracoccus];QFQ85977.1 S-(hydroxymethyl)glutathione dehydrogenase/class III alcohol dehydrogenase [Paracoccus kondratievae];GLK66165.1 alcohol dehydrog	40.15
WP_010393812.1;QFQ88069.1;GLK64882.1	1776600	0	WP_010393812.1 MULTISPECIES: folate-binding protein YgfZ [Paracoccus];QFQ88069.1 folate-binding protein [Paracoccus kondratievae];GLK64882.1 aminomethyltransferase [Paracoccus kondratievae]	26.497
WP_271180230.1;WP_152366638.1;QFQ86466.1;GLK65806.1	1769300	0	WP_271180230.1 aminopeptidase P family protein [Paracoccus kondratievae];WP_152366638.1 aminopeptidase P family protein [Paracoccus kondratievae];QFQ86466.1 M24 family metallopeptidase [Paracoccus kondratievae];GLK65806.1 Xaa-Pro aminopeptidase [Paracoccus	65.362
WP_085502654.1;QFQ89042.1;GLK62809.1	1768300	0	WP_085502654.1 MULTISPECIES: DMT family transporter [Paracoccus];QFQ89042.1 EamA family transporter [Paracoccus kondratievae];GLK62809.1 membrane protein [Paracoccus kondratievae]	33.846
WP_010398328.1;QFQ88106.1;GLK65647.1	1767400	0	WP_010398328.1 MULTISPECIES: 3,4-dihydroxy-2-butanone-4-phosphate synthase [Paracoccus];QFQ88106.1 3,4-dihydroxy-2-butanone-4-phosphate synthase [Paracoccus kondratievae];GLK65647.1 3,4-dihydroxy-2-butanone 4-phosphate synthase [Paracoccus kondratievae]	40.098
WP_271180059.1;GLK65319.1	1759600	0	WP_271180059.1 type II toxin-antitoxin system RelE/ParE family toxin [Paracoccus kondratievae];GLK65319.1 hypothetical protein GCM10017635_27930 [Paracoccus kondratievae]	11.678
WP_010397343.1;QFQ88311.1;GLK63638.1	1759300	0	WP_010397343.1 MULTISPECIES: hypothetical protein [Paracoccus];QFQ88311.1 hypothetical protein F8A10_12425 [Paracoccus kondratievae];GLK63638.1 hypothetical protein GCM10017635_11080 [Paracoccus kondratievae]	7.8865
WP_271179092.1;WP_152366507.1;QFQ86117.1;GLK62913.1	1757900	0	WP_271179092.1 alpha-2-macroglobulin family protein [Paracoccus kondratievae];WP_152366507.1 alpha-2-macroglobulin family protein [Paracoccus kondratievae];QFQ86117.1 alpha-2-macroglobulin [Paracoccus kondratievae];GLK62913.1 hypothetical protein GCM100176	194.46
WP_271179230.1;GLK63327.1;WP_010393877.1;QFQ89413.1	1747900	0	WP_271179230.1 DUF2125 domain-containing protein [Paracoccus kondratievae];GLK63327.1 hypothetical protein GCM10017635_07970 [Paracoccus kondratievae];WP_010393877.1 MULTISPECIES: DUF2125 domain-containing protein [Paracoccus];QFQ89413.1 DUF2125 domain-con	34.853
WP_152367533.1;WP_010396049.1;QFQ88394.1;GLK64852.1	1747900	0	WP_152367533.1 hypothetical protein [Paracoccus kondratievae];WP_010396049.1 MULTISPECIES: hypothetical protein [Paracoccus];QFQ88394.1 hypothetical protein F8A10_12910 [Paracoccus kondratievae];GLK64852.1 hypothetical protein GCM10017635_23230 [Paracoccus	20.629
WP_271179204.1;GLK63232.1;WP_152368100.1;QFQ89321.1	1738500	0	WP_271179204.1 Hint domain-containing protein [Paracoccus kondratievae];GLK63232.1 hypothetical protein GCM10017635_07020 [Paracoccus kondratievae];WP_152368100.1 Hint domain-containing protein [Paracoccus kondratievae];QFQ89321.1 hemolysin [Paracoccus kon	43.984
WP_010398164.1;QFQ86618.1;GLK65471.1	1737700	0	WP_010398164.1 MULTISPECIES: alpha/beta hydrolase [Paracoccus];QFQ86618.1 alpha/beta fold hydrolase [Paracoccus kondratievae];GLK65471.1 alpha/beta hydrolase [Paracoccus kondratievae]	24.565
WP_152367511.1;WP_085501877.1;QFQ88338.1;GLK63609.1	1737000	0	WP_152367511.1 ATP-binding protein [Paracoccus kondratievae];WP_085501877.1 MULTISPECIES: ATP-binding protein [Paracoccus];QFQ88338.1 HAMP domain-containing protein [Paracoccus kondratievae];GLK63609.1 two-component sensor histidine kinase [Paracoccus kond	48.955
WP_271179780.1;GLK64620.1;WP_227493551.1;QFQ89654.1	1736700	0	WP_271179780.1 MFS transporter [Paracoccus kondratievae];GLK64620.1 hypothetical protein GCM10017635_20910 [Paracoccus kondratievae];WP_227493551.1 MFS transporter [Paracoccus kondratievae];QFQ89654.1 NarK family nitrate/nitrite MFS transporter (plasmid) [	96.628
WP_085501905.1;WP_010394921.1;QFQ86943.1;GLK63369.1	1732500	0	WP_085501905.1 MULTISPECIES: ATP-dependent Clp protease proteolytic subunit [Paracoccus];WP_010394921.1 MULTISPECIES: ATP-dependent Clp protease proteolytic subunit [Paracoccus];QFQ86943.1 ATP-dependent Clp protease proteolytic subunit [Paracoccus kondrati	23.374
WP_085502381.1;GLK66176.1;QFQ87962.1;WP_010392103.1	1721300	0	WP_085502381.1 MULTISPECIES: 16S rRNA (guanine(527)-N(7))-methyltransferase RsmG [Paracoccus];GLK66176.1 ribosomal RNA small subunit methyltransferase G [Paracoccus kondratievae];QFQ87962.1 16S rRNA (guanine(527)-N(7))-methyltransferase RsmG [Paracoccus ko	21.22
WP_010398313.1;QFQ88100.1;GLK65653.1	1721000	0	WP_010398313.1 MULTISPECIES: DUF6324 family protein [Paracoccus];QFQ88100.1 hypothetical protein F8A10_11280 [Paracoccus kondratievae];GLK65653.1 hypothetical protein GCM10017635_31300 [Paracoccus kondratievae]	8.084
WP_010397487.1;QFQ89661.1;GLK64626.1	1720100	0	WP_010397487.1 MULTISPECIES: TRAP transporter substrate-binding protein [Paracoccus];QFQ89661.1 DctP family TRAP transporter solute-binding subunit (plasmid) [Paracoccus kondratievae];GLK64626.1 periplasmic substrate-binding transporter [Paracoccus kondrat	34.615
WP_152368350.1;WP_010397066.1;QFQ89807.1;GLK64489.1	1706500	0	WP_152368350.1 septum site-determining protein MinC [Paracoccus kondratievae];WP_010397066.1 MULTISPECIES: septum site-determining protein MinC [Paracoccus];QFQ89807.1 septum formation inhibitor MinC (plasmid) [Paracoccus kondratievae];GLK64489.1 putative	26.669
WP_010397587.1;QFQ89619.1;GLK64582.1	1700800	0	WP_010397587.1 MULTISPECIES: ABC transporter ATP-binding protein [Paracoccus];QFQ89619.1 ATP-binding cassette domain-containing protein (plasmid) [Paracoccus kondratievae];GLK64582.1 sugar ABC transporter ATP-binding protein [Paracoccus kondratievae]	36.266
WP_085501383.1;WP_010393357.1;QFQ86206.1;GLK62746.1	1687300	0	WP_085501383.1 MULTISPECIES: RNA pyrophosphohydrolase [Paracoccus];WP_010393357.1 MULTISPECIES: RNA pyrophosphohydrolase [Paracoccus];QFQ86206.1 RNA pyrophosphohydrolase [Paracoccus kondratievae];GLK62746.1 RNA pyrophosphohydrolase [Paracoccus kondratievae	18.345
WP_271179272.1;WP_010394801.1;QFQ86895.1;GLK63424.1	1686500	0	WP_271179272.1 DNA recombination protein RmuC [Paracoccus kondratievae];WP_010394801.1 MULTISPECIES: DNA recombination protein RmuC [Paracoccus];QFQ86895.1 DNA recombination protein RmuC [Paracoccus kondratievae];GLK63424.1 DNA recombination protein RmuC [	54.687
WP_085501960.1;QFQ86843.1;GLK63565.1	1678500	0	WP_085501960.1 MULTISPECIES: LPS export ABC transporter permease LptG [Paracoccus];QFQ86843.1 LPS export ABC transporter permease LptG [Paracoccus kondratievae];GLK63565.1 LPS export ABC transporter permease LptG [Paracoccus kondratievae]	40.223
WP_271180233.1;WP_010392778.1;QFQ86480.1;GLK65822.1	1676100	0	WP_271180233.1 EI24 domain-containing protein [Paracoccus kondratievae];WP_010392778.1 MULTISPECIES: EI24 domain-containing protein [Paracoccus];QFQ86480.1 hypothetical protein F8A10_02920 [Paracoccus kondratievae];GLK65822.1 membrane protein [Paracoccus k	25.162
WP_271180321.1;WP_010395555.1;GLK66094.1;QFQ87486.1	1675800	0	WP_271180321.1 CpsD/CapB family tyrosine-protein kinase [Paracoccus kondratievae];WP_010395555.1 MULTISPECIES: CpsD/CapB family tyrosine-protein kinase [Paracoccus];GLK66094.1 chromosome partitioning protein [Paracoccus kondratievae];QFQ87486.1 chromosome	24.682
GLK64747.1;WP_271179836.1;WP_217809614.1;QFQ88496.1	1672000	0	GLK64747.1 cytochrome c-550 PedF [Paracoccus kondratievae];WP_271179836.1 cytochrome c-550 PedF [Paracoccus kondratievae];WP_217809614.1 MULTISPECIES: cytochrome c-550 PedF [Paracoccus];QFQ88496.1 cytochrome c-550 PedF [Paracoccus kondratievae]	22.118
WP_010391789.1;QFQ87833.1;GLK66343.1	1669600	0	WP_010391789.1 MULTISPECIES: YggT family protein [Paracoccus];QFQ87833.1 YggT family protein [Paracoccus kondratievae];GLK66343.1 YggT family protein [Paracoccus kondratievae]	11.079
QFQ86253.1;GLK62698.1;WP_271179046.1;WP_029371466.1	1666900	0	QFQ86253.1 undecaprenyl-diphosphate phosphatase [Paracoccus kondratievae];GLK62698.1 undecaprenyl-diphosphatase [Paracoccus kondratievae];WP_271179046.1 undecaprenyl-diphosphate phosphatase [Paracoccus kondratievae];WP_029371466.1 MULTISPECIES: undecapreny	28.595
WP_172686450.1;GLK65358.1;AKJ20435.1	1658100	0	WP_172686450.1 hypothetical protein [Paracoccus kondratievae];GLK65358.1 hypothetical protein GCM10017635_28330 [Paracoccus kondratievae];AKJ20435.1 hypothetical protein pKON1_p44 (plasmid) [Paracoccus kondratievae]	14.231
WP_152366451.1;QFQ86003.1;GLK66137.1	1655100	0	WP_152366451.1 thiaminase II [Paracoccus kondratievae];QFQ86003.1 thiaminase II [Paracoccus kondratievae];GLK66137.1 hypothetical protein GCM10017635_36140 [Paracoccus kondratievae]	24.887
WP_271180296.1;GLK65986.1;WP_152367422.1;QFQ88210.1	1644400	0	WP_271180296.1 uroporphyrinogen decarboxylase [Paracoccus kondratievae];GLK65986.1 uroporphyrinogen decarboxylase [Paracoccus kondratievae];WP_152367422.1 uroporphyrinogen decarboxylase [Paracoccus kondratievae];QFQ88210.1 uroporphyrinogen decarboxylase [P	37.112
WP_152366832.1;WP_010396814.1;QFQ86845.1;GLK63563.1	1635100	0	WP_152366832.1 leucyl aminopeptidase [Paracoccus kondratievae];WP_010396814.1 MULTISPECIES: leucyl aminopeptidase [Paracoccus];QFQ86845.1 leucyl aminopeptidase [Paracoccus kondratievae];GLK63563.1 putative cytosol aminopeptidase [Paracoccus kondratievae]	52.205
WP_152368261.1;WP_010397567.1;QFQ89628.1;GLK64591.1	1629700	0	WP_152368261.1 sn-glycerol-3-phosphate import ATP-binding protein UgpC [Paracoccus kondratievae];WP_010397567.1 MULTISPECIES: sn-glycerol-3-phosphate import ATP-binding protein UgpC [Paracoccus];QFQ89628.1 sn-glycerol-3-phosphate ABC transporter ATP-bindin	38.46
WP_271180157.1;WP_152366648.1;QFQ86490.1;GLK65602.1	1627500	0	WP_271180157.1 glutamine-hydrolyzing carbamoyl-phosphate synthase small subunit [Paracoccus kondratievae];WP_152366648.1 glutamine-hydrolyzing carbamoyl-phosphate synthase small subunit [Paracoccus kondratievae];QFQ86490.1 glutamine-hydrolyzing carbamoyl-p	41.568
WP_271179910.1;WP_152367204.1;QFQ87690.1;GLK64992.1	1621800	0	WP_271179910.1 glycosyltransferase N-terminal domain-containing protein [Paracoccus kondratievae];WP_152367204.1 glycosyltransferase N-terminal domain-containing protein [Paracoccus kondratievae];QFQ87690.1 3-deoxy-D-manno-octulosonic acid transferase [Par	42.241
WP_085501382.1;QFQ86207.1;GLK62745.1	1620900	0	WP_085501382.1 MULTISPECIES: S41 family peptidase [Paracoccus];QFQ86207.1 PDZ domain-containing protein [Paracoccus kondratievae];GLK62745.1 peptidase S41 [Paracoccus kondratievae]	50.648
WP_010392337.1;QFQ87121.1;GLK64105.1	1619000	0	WP_010392337.1 MULTISPECIES: CarD family transcriptional regulator [Paracoccus];QFQ87121.1 CarD family transcriptional regulator [Paracoccus kondratievae];GLK64105.1 CarD family transcriptional regulator [Paracoccus kondratievae]	19.102
WP_172686464.1	1615100	0	WP_172686464.1 hypothetical protein [Paracoccus kondratievae]	11.761
WP_010392529.1;QFQ87223.1;GLK63997.1	1613500	0	WP_010392529.1 MULTISPECIES: imidazole glycerol phosphate synthase subunit HisH [Paracoccus];QFQ87223.1 imidazole glycerol phosphate synthase subunit HisH [Paracoccus kondratievae];GLK63997.1 imidazole glycerol phosphate synthase subunit HisH [Paracoccus k	22.399
WP_010394354.1;GLK65684.1;WP_085502707.1;QFQ88541.1	1611300	0	WP_010394354.1 MULTISPECIES: TetR/AcrR family transcriptional regulator [Paracoccus];GLK65684.1 TetR family transcriptional regulator [Paracoccus kondratievae];WP_085502707.1 MULTISPECIES: TetR/AcrR family transcriptional regulator [Paracoccus];QFQ88541.1	23.606
WP_227493429.1;WP_085501965.1;QFQ86835.1;GLK63575.1	1610400	0	WP_227493429.1 cytochrome-c peroxidase [Paracoccus kondratievae];WP_085501965.1 MULTISPECIES: cytochrome-c peroxidase [Paracoccus];QFQ86835.1 c-type cytochrome [Paracoccus kondratievae];GLK63575.1 cytochrome c551 peroxidase [Paracoccus kondratievae]	37.114
WP_010396551.1;QFQ89734.1;GLK64703.1	1604700	0	WP_010396551.1 MULTISPECIES: TAT-dependent nitrous-oxide reductase [Paracoccus];QFQ89734.1 TAT-dependent nitrous-oxide reductase (plasmid) [Paracoccus kondratievae];GLK64703.1 nitrous-oxide reductase [Paracoccus kondratievae]	71.354
WP_010393016.1;QFQ86372.1;GLK62578.1	1604100	0	WP_010393016.1 MULTISPECIES: sulfotransferase family 2 domain-containing protein [Paracoccus];QFQ86372.1 hypothetical protein F8A10_02350 [Paracoccus kondratievae];GLK62578.1 hypothetical protein GCM10017635_00460 [Paracoccus kondratievae]	21.943
WP_172686452.1;WP_271180071.1;WP_152367943.1;QFQ89052.1;GLK65360.1;AKJ20437.1	1600000	0	WP_172686452.1 hypothetical protein [Paracoccus kondratievae];WP_271180071.1 hypothetical protein [Paracoccus kondratievae];WP_152367943.1 hypothetical protein [Paracoccus kondratievae];QFQ89052.1 hypothetical protein F8A10_16720 [Paracoccus kondratievae];	145.61
WP_271179951.1;WP_152368033.1;QFQ89185.1;GLK65108.1	1594400	0	WP_271179951.1 SURF1 family protein [Paracoccus kondratievae];WP_152368033.1 SURF1 family protein [Paracoccus kondratievae];QFQ89185.1 SURF1 family protein [Paracoccus kondratievae];GLK65108.1 SURF1-like protein [Paracoccus kondratievae]	25.199
WP_010397701.1;QFQ86133.1;GLK62898.1	1594000	0	WP_010397701.1 MULTISPECIES: SDR family oxidoreductase [Paracoccus];QFQ86133.1 SDR family oxidoreductase [Paracoccus kondratievae];GLK62898.1 3-oxoacyl-ACP reductase [Paracoccus kondratievae]	26.769
WP_172686427.1;GLK65299.1;AKJ20402.1	1587500	0	WP_172686427.1 replication initiation protein [Paracoccus kondratievae];GLK65299.1 replication protein RepB [Paracoccus kondratievae];AKJ20402.1 replication protein (plasmid) [Paracoccus kondratievae]	44.118
WP_050804212.1;QFQ87571.1;GLK65377.1	1585000	0	WP_050804212.1 MULTISPECIES: putative rhamnosyl transferase [Paracoccus];QFQ87571.1 hypothetical protein F8A10_09085 [Paracoccus kondratievae];GLK65377.1 DNA-directed RNA polymerase subunit beta [Paracoccus kondratievae]	31.058
WP_010392574.1;QFQ87243.1;GLK63974.1	1584700	0	WP_010392574.1 MULTISPECIES: class II fumarate hydratase [Paracoccus];QFQ87243.1 class II fumarate hydratase [Paracoccus kondratievae];GLK63974.1 fumarate hydratase class II [Paracoccus kondratievae]	49.424
WP_271179070.1;GLK62824.1;WP_085502645.1;QFQ89027.1	1581600	0	WP_271179070.1 hypothetical protein [Paracoccus kondratievae];GLK62824.1 hypothetical protein GCM10017635_02920 [Paracoccus kondratievae];WP_085502645.1 MULTISPECIES: hypothetical protein [Paracoccus];QFQ89027.1 hypothetical protein F8A10_16585 [Paracoccus	33.727
WP_010396306.1;QFQ88219.1;GLK65995.1	1575900	0	WP_010396306.1 MULTISPECIES: adenine phosphoribosyltransferase [Paracoccus];QFQ88219.1 adenine phosphoribosyltransferase [Paracoccus kondratievae];GLK65995.1 adenine phosphoribosyltransferase [Paracoccus kondratievae]	20.135
WP_010397482.1;QFQ89663.1;GLK64628.1	1562600	0	WP_010397482.1 MULTISPECIES: TRAP transporter large permease [Paracoccus];QFQ89663.1 TRAP transporter large permease subunit (plasmid) [Paracoccus kondratievae];GLK64628.1 ABC transporter permease [Paracoccus kondratievae]	45.278
QFQ88036.1;WP_010392439.1;GLK64056.1	1548500	0	QFQ88036.1 apolipoprotein N-acyltransferase [Paracoccus kondratievae];WP_010392439.1 MULTISPECIES: apolipoprotein N-acyltransferase [Paracoccus];GLK64056.1 apolipoprotein N-acyltransferase [Paracoccus kondratievae]	54.357
WP_010394020.1;GLK63264.1;WP_085501463.1;QFQ89352.1	1544400	0	WP_010394020.1 MULTISPECIES: RNase adapter RapZ [Paracoccus];GLK63264.1 nucleotide-binding protein [Paracoccus kondratievae];WP_085501463.1 MULTISPECIES: RNase adapter RapZ [Paracoccus];QFQ89352.1 RNase adapter RapZ [Paracoccus kondratievae]	35.984
WP_010393874.1;QFQ89414.1;GLK63328.1	1542700	0	WP_010393874.1 MULTISPECIES: prephenate/arogenate dehydrogenase family protein [Paracoccus];QFQ89414.1 prephenate/arogenate dehydrogenase family protein [Paracoccus kondratievae];GLK63328.1 prephenate dehydrogenase [Paracoccus kondratievae]	33.268
WP_010392447.1;QFQ87172.1;GLK64052.1	1539400	0	WP_010392447.1 MULTISPECIES: class II fructose-bisphosphatase [Paracoccus];QFQ87172.1 class II fructose-bisphosphatase [Paracoccus kondratievae];GLK64052.1 fructose-1,6-bisphosphatase [Paracoccus kondratievae]	34.328
WP_010393047.1;QFQ86358.1;GLK62592.1	1529300	0	WP_010393047.1 MULTISPECIES: hypothetical protein [Paracoccus];QFQ86358.1 cell division protein FtsL [Paracoccus kondratievae];GLK62592.1 cell division protein FtsL [Paracoccus kondratievae]	14.274
WP_085502283.1;QFQ87506.1;GLK66072.1	1522300	0	WP_085502283.1 MULTISPECIES: alpha-E domain-containing protein [Paracoccus];QFQ87506.1 hypothetical protein F8A10_08735 [Paracoccus kondratievae];GLK66072.1 hypothetical protein GCM10017635_35490 [Paracoccus kondratievae]	36.054
WP_271180275.1;WP_085502419.1;QFQ88143.1;GLK65916.1	1520100	0	WP_271180275.1 GNAT family N-acetyltransferase [Paracoccus kondratievae];WP_085502419.1 MULTISPECIES: GNAT family N-acetyltransferase [Paracoccus];QFQ88143.1 GNAT family N-acetyltransferase [Paracoccus kondratievae];GLK65916.1 hypothetical protein GCM10017	29.11
WP_010395292.1;QFQ86729.1;GLK65888.1	1509900	0	WP_010395292.1 MULTISPECIES: IclR family transcriptional regulator [Paracoccus];QFQ86729.1 helix-turn-helix domain-containing protein [Paracoccus kondratievae];GLK65888.1 IclR family transcriptional regulator [Paracoccus kondratievae]	29.493
WP_271180308.1;WP_010395618.1;QFQ87514.1;GLK66061.1	1507900	0	WP_271180308.1 phosphoserine transaminase [Paracoccus kondratievae];WP_010395618.1 MULTISPECIES: phosphoserine transaminase [Paracoccus];QFQ87514.1 phosphoserine transaminase [Paracoccus kondratievae];GLK66061.1 phosphoserine aminotransferase [Paracoccus k	41.297
WP_152366836.1;WP_085501953.1;QFQ86857.1;GLK63547.1	1507300	0	WP_152366836.1 carboxypeptidase M32 [Paracoccus kondratievae];WP_085501953.1 MULTISPECIES: carboxypeptidase M32 [Paracoccus];QFQ86857.1 carboxypeptidase M32 [Paracoccus kondratievae];GLK63547.1 carboxypeptidase Taq [Paracoccus kondratievae]	54.965
WP_271180331.1;GLK66126.1	1507100	0	WP_271180331.1 type II 3-dehydroquinate dehydratase [Paracoccus kondratievae];GLK66126.1 3-dehydroquinate dehydratase 2 [Paracoccus kondratievae]	15.826
WP_010393648.1;QFQ87660.1;GLK64959.1	1500000	0	WP_010393648.1 MULTISPECIES: alternative ribosome rescue aminoacyl-tRNA hydrolase ArfB [Paracoccus];QFQ87660.1 aminoacyl-tRNA hydrolase [Paracoccus kondratievae];GLK64959.1 aminoacyl-tRNA hydrolase [Paracoccus kondratievae]	16.454
WP_152367170.1;QFQ87596.1;WP_010393789.1;GLK64892.1	1499200	0	WP_152367170.1 hydrogen peroxide-inducible genes activator [Paracoccus kondratievae];QFQ87596.1 LysR family transcriptional regulator [Paracoccus kondratievae];WP_010393789.1 MULTISPECIES: hydrogen peroxide-inducible genes activator [Paracoccus];GLK64892.1	34.319
WP_271179266.1;GLK63390.1;WP_085501917.1;QFQ86925.1	1498500	0	WP_271179266.1 glycosyltransferase [Paracoccus kondratievae];GLK63390.1 DNA-directed RNA polymerase subunit beta [Paracoccus kondratievae];WP_085501917.1 MULTISPECIES: glycosyltransferase [Paracoccus];QFQ86925.1 hypothetical protein F8A10_05480 [Paracoccu	31.791
WP_010393737.1;QFQ87619.1;GLK64916.1	1498200	0	WP_010393737.1 MULTISPECIES: Na+/H+ antiporter subunit C [Paracoccus];QFQ87619.1 Na+/H+ antiporter subunit C [Paracoccus kondratievae];GLK64916.1 Na+/H+ antiporter subunit C [Paracoccus kondratievae]	12.849
WP_271179190.1;WP_010394134.1;QFQ89299.1;GLK63208.1	1476900	0	WP_271179190.1 beta-ketoacyl-ACP synthase II [Paracoccus kondratievae];WP_010394134.1 MULTISPECIES: beta-ketoacyl-ACP synthase II [Paracoccus];QFQ89299.1 beta-ketoacyl-ACP synthase II [Paracoccus kondratievae];GLK63208.1 3-oxoacyl-[acyl-carrier-protein] sy	43.989
WP_010392929.1;QFQ86416.1;GLK65753.1	1475300	0	WP_010392929.1 MULTISPECIES: NADH-quinone oxidoreductase subunit NuoH [Paracoccus];QFQ86416.1 NADH-quinone oxidoreductase subunit NuoH [Paracoccus kondratievae];GLK65753.1 NADH-quinone oxidoreductase subunit H 1 [Paracoccus kondratievae]	38.865
WP_029371486.1;QFQ86187.1;GLK62767.1	1472400	0	WP_029371486.1 MULTISPECIES: DUF1636 domain-containing protein [Paracoccus];QFQ86187.1 DUF1636 domain-containing protein [Paracoccus kondratievae];GLK62767.1 metal-binding protein [Paracoccus kondratievae]	12.315
WP_271179901.1;GLK64955.1;WP_152367193.1;QFQ87656.1	1469100	0	WP_271179901.1 ATP-dependent helicase HrpB [Paracoccus kondratievae];GLK64955.1 DEAD/DEAH box helicase [Paracoccus kondratievae];WP_152367193.1 ATP-dependent helicase HrpB [Paracoccus kondratievae];QFQ87656.1 ATP-dependent helicase HrpB [Paracoccus kondrat	87.131
WP_271180202.1;WP_152367616.1;QFQ88574.1;GLK65723.1	1469100	0	WP_271180202.1 PLP-dependent aminotransferase family protein [Paracoccus kondratievae];WP_152367616.1 PLP-dependent aminotransferase family protein [Paracoccus kondratievae];QFQ88574.1 aminotransferase class I/II-fold pyridoxal phosphate-dependent enzyme [	43.901
WP_010396383.1;QFQ87009.1;GLK64258.1	1467600	0	WP_010396383.1 MULTISPECIES: TRAP transporter small permease [Paracoccus];QFQ87009.1 TRAP transporter small permease subunit [Paracoccus kondratievae];GLK64258.1 hypothetical protein GCM10017635_17290 [Paracoccus kondratievae]	18.552
WP_085502970.1;QFQ87002.1;GLK64267.1	1465000	0	WP_085502970.1 MULTISPECIES: ABC transporter substrate-binding protein [Paracoccus];QFQ87002.1 ABC transporter substrate-binding protein [Paracoccus kondratievae];GLK64267.1 ABC transporter substrate-binding protein [Paracoccus kondratievae]	36.49
WP_085501342.1;QFQ86287.1;GLK62663.1	1457900	0	WP_085501342.1 MULTISPECIES: methylmalonyl Co-A mutase-associated GTPase MeaB [Paracoccus];QFQ86287.1 methylmalonyl Co-A mutase-associated GTPase MeaB [Paracoccus kondratievae];GLK62663.1 ATPase/protein kinase [Paracoccus kondratievae]	36.245
WP_271179622.1;GLK64255.1;WP_152366902.1;QFQ87012.1	1457700	0	WP_271179622.1 alpha-hydroxy acid oxidase [Paracoccus kondratievae];GLK64255.1 alpha-hydroxy-acid oxidizing enzyme [Paracoccus kondratievae];WP_152366902.1 alpha-hydroxy acid oxidase [Paracoccus kondratievae];QFQ87012.1 L-lactate dehydrogenase [Paracoccus	42.498
WP_271179551.1;WP_010392394.1;QFQ87145.1;GLK64078.1	1454800	0	WP_271179551.1 cation diffusion facilitator family transporter [Paracoccus kondratievae];WP_010392394.1 MULTISPECIES: cation diffusion facilitator family transporter [Paracoccus];QFQ87145.1 cation diffusion facilitator family transporter [Paracoccus kondra	33.578
WP_152368103.1;WP_085501472.1;QFQ89332.1;GLK63243.1	1451600	0	WP_152368103.1 3-hydroxyacyl-CoA dehydrogenase NAD-binding domain-containing protein [Paracoccus kondratievae];WP_085501472.1 MULTISPECIES: 3-hydroxyacyl-CoA dehydrogenase NAD-binding domain-containing protein [Paracoccus];QFQ89332.1 3-hydroxyacyl-CoA dehy	77.119
WP_010396882.1;QFQ86816.1;GLK63595.1	1445000	0	WP_010396882.1 MULTISPECIES: HAMP domain-containing sensor histidine kinase [Paracoccus];QFQ86816.1 sensor histidine kinase [Paracoccus kondratievae];GLK63595.1 ATPase [Paracoccus kondratievae]	51.787
WP_271179367.1;WP_152366821.1;QFQ86813.1;GLK63598.1	1445000	0	WP_271179367.1 AbgT family transporter [Paracoccus kondratievae];WP_152366821.1 AbgT family transporter [Paracoccus kondratievae];QFQ86813.1 p-aminobenzoyl-glutamate transporter [Paracoccus kondratievae];GLK63598.1 aminobenzoyl-glutamate transporter [Parac	54.545
WP_152368101.1;WP_010394081.1;QFQ89323.1;GLK63234.1	1441000	0	WP_152368101.1 AtpZ/AtpI family protein [Paracoccus kondratievae];WP_010394081.1 MULTISPECIES: AtpZ/AtpI family protein [Paracoccus];QFQ89323.1 F0F1 ATP synthase subunit I [Paracoccus kondratievae];GLK63234.1 hypothetical protein GCM10017635_07040 [Paracoc	12.232
WP_010394538.1;QFQ89244.1;GLK65043.1	1439300	0	WP_010394538.1 MULTISPECIES: GNAT family N-acyltransferase [Paracoccus];QFQ89244.1 GNAT family N-acetyltransferase [Paracoccus kondratievae];GLK65043.1 ornithine-acyl-ACP acyltransferase [Paracoccus kondratievae]	29.237
WP_010393899.1;QFQ89403.1;GLK63317.1	1429500	0	WP_010393899.1 MULTISPECIES: glutamine synthetase family protein [Paracoccus];QFQ89403.1 glutamine synthetase [Paracoccus kondratievae];GLK63317.1 glutamine synthetase [Paracoccus kondratievae]	50.218
WP_010393604.1;QFQ87677.1;GLK64978.1	1424400	0	WP_010393604.1 MULTISPECIES: uroporphyrinogen-III C-methyltransferase [Paracoccus];QFQ87677.1 uroporphyrinogen-III C-methyltransferase [Paracoccus kondratievae];GLK64978.1 uroporphyrin-III C-methyltransferase [Paracoccus kondratievae]	25.744
GLK64506.1;WP_152368341.1;QFQ89793.1	1422400	0	GLK64506.1 acyl-CoA dehydrogenase [Paracoccus kondratievae];WP_152368341.1 acyl-CoA dehydrogenase [Paracoccus kondratievae];QFQ89793.1 acyl-CoA dehydrogenase (plasmid) [Paracoccus kondratievae]	43.522
WP_029372744.1;GLK65257.1;AKJ20454.1;WP_010400317.1	1417800	0	WP_029372744.1 aromatic alcohol reductase [Paracoccus kondratievae];GLK65257.1 oxidoreductase [Paracoccus kondratievae];AKJ20454.1 2-hydroxyisoflavone reductase (plasmid) [Paracoccus kondratievae];WP_010400317.1 MULTISPECIES: aromatic alcohol reductase [A	34.253
WP_271180139.1;WP_152367219.1;QFQ87735.1;GLK65556.1	1412600	0	WP_271180139.1 exonuclease domain-containing protein [Paracoccus kondratievae];WP_152367219.1 exonuclease domain-containing protein [Paracoccus kondratievae];QFQ87735.1 DNA polymerase III subunit epsilon [Paracoccus kondratievae];GLK65556.1 DNA polymerase	76.071
WP_085501903.1;GLK64876.1;QFQ88352.1	1408200	0	WP_085501903.1 MULTISPECIES: nucleoside triphosphate pyrophosphatase [Paracoccus];GLK64876.1 Maf-like protein [Paracoccus kondratievae];QFQ88352.1 septum formation protein Maf [Paracoccus kondratievae]	21.078
WP_010391979.1;QFQ87935.1;GLK66234.1	1402700	0	WP_010391979.1 MULTISPECIES: MFS transporter [Paracoccus];QFQ87935.1 MFS transporter [Paracoccus kondratievae];GLK66234.1 MFS transporter [Paracoccus kondratievae]	41.725
WP_010400470.1;GLK65230.1;AKJ20422.1	1400900	0	WP_010400470.1 MULTISPECIES: hypothetical protein [Paracoccus];GLK65230.1 hypothetical protein GCM10017635_27040 [Paracoccus kondratievae];AKJ20422.1 hypothetical protein pKON1_p28 (plasmid) [Paracoccus kondratievae]	8.3376
WP_010395305.1;QFQ86722.1;GLK65895.1	1399400	0	WP_010395305.1 MULTISPECIES: hydroxyisourate hydrolase [Paracoccus];QFQ86722.1 hydroxyisourate hydrolase [Paracoccus kondratievae];GLK65895.1 5-hydroxyisourate hydrolase [Paracoccus kondratievae]	13.082
WP_010393176.1;QFQ86285.1;GLK62665.1	1395900	0	WP_010393176.1 MULTISPECIES: serine--tRNA ligase [Paracoccus];QFQ86285.1 serine--tRNA ligase [Paracoccus kondratievae];GLK62665.1 serine--tRNA ligase [Paracoccus kondratievae]	47.128
WP_139824535.1;QFQ89853.1;GLK64435.1	1392700	0	WP_139824535.1 MULTISPECIES: GntR family transcriptional regulator [Paracoccus];QFQ89853.1 FCD domain-containing protein (plasmid) [Paracoccus kondratievae];GLK64435.1 GntR family transcriptional regulator [Paracoccus kondratievae]	26.122
WP_010396966.1;QFQ89770.1;GLK64533.1	1389500	0	WP_010396966.1 MULTISPECIES: amino acid ABC transporter ATP-binding protein [Paracoccus];QFQ89770.1 ATP-binding cassette domain-containing protein (plasmid) [Paracoccus kondratievae];GLK64533.1 arginine ABC transporter ATP-binding protein [Paracoccus kondr	27.174
WP_010393775.1;QFQ87602.1;GLK64898.1	1387500	0	WP_010393775.1 MULTISPECIES: amino acid ABC transporter permease [Paracoccus];QFQ87602.1 ABC transporter permease subunit [Paracoccus kondratievae];GLK64898.1 amino acid ABC transporter [Paracoccus kondratievae]	23.139
WP_010392749.1;QFQ86493.1;GLK65598.1	1384400	0	WP_010392749.1 MULTISPECIES: AraC family transcriptional regulator [Paracoccus];QFQ86493.1 helix-turn-helix domain-containing protein [Paracoccus kondratievae];GLK65598.1 AraC family transcriptional regulator [Paracoccus kondratievae]	33.324
WP_010396753.1;QFQ86862.1;GLK63541.1	1379600	0	WP_010396753.1 MULTISPECIES: Ppx/GppA phosphatase family protein [Paracoccus];QFQ86862.1 Ppx/GppA family phosphatase [Paracoccus kondratievae];GLK63541.1 exopolyphosphatase [Paracoccus kondratievae]	41.238
WP_152366523.1;QFQ86169.1	1373400	0	WP_152366523.1 electron transfer flavoprotein subunit beta/FixA family protein [Paracoccus kondratievae];QFQ86169.1 electron transfer flavoprotein subunit beta/FixA family protein [Paracoccus kondratievae]	26.755
WP_010399124.1;QFQ86805.1;GLK65456.1	1373300	0	WP_010399124.1 MULTISPECIES: translational GTPase TypA [Paracoccus];QFQ86805.1 translational GTPase TypA [Paracoccus kondratievae];GLK65456.1 GTP-binding protein [Paracoccus kondratievae]	66.493
WP_010398513.1;QFQ89000.1;GLK62852.1	1371900	0	WP_010398513.1 MULTISPECIES: polyprenyl synthetase family protein [Paracoccus];QFQ89000.1 polyprenyl synthetase family protein [Paracoccus kondratievae];GLK62852.1 farnesyl-diphosphate synthase [Paracoccus kondratievae]	30.284
WP_010399604.1;GLK63013.1	1361700	0	WP_010399604.1 MULTISPECIES: SDR family oxidoreductase [Paracoccus];GLK63013.1 gluconate 5-dehydrogenase [Paracoccus kondratievae]	27.784
WP_271179096.1;WP_152366495.1;QFQ86098.1;GLK62934.1	1357000	0	WP_271179096.1 condensation domain-containing protein [Paracoccus kondratievae];WP_152366495.1 condensation domain-containing protein [Paracoccus kondratievae];QFQ86098.1 condensation protein [Paracoccus kondratievae];GLK62934.1 vibriobactin synthetase [Pa	50.12
WP_010395376.1;QFQ89573.1;GLK64416.1	1356100	0	WP_010395376.1 MULTISPECIES: 3-methyl-2-oxobutanoate hydroxymethyltransferase [Paracoccus];QFQ89573.1 3-methyl-2-oxobutanoate hydroxymethyltransferase (plasmid) [Paracoccus kondratievae];GLK64416.1 3-methyl-2-oxobutanoate hydroxymethyltransferase [Paracocc	29.029
WP_010395934.1;GLK64795.1;QFQ88446.1	1348500	0	WP_010395934.1 MULTISPECIES: DMT family transporter [Paracoccus];GLK64795.1 membrane protein [Paracoccus kondratievae];QFQ88446.1 EamA family transporter [Paracoccus kondratievae]	32.155
WP_152366945.1;QFQ87100.1;GLK64127.1	1340700	0	WP_152366945.1 glycosyltransferase family 4 protein [Paracoccus kondratievae];QFQ87100.1 glycosyltransferase [Paracoccus kondratievae];GLK64127.1 glycosyl transferase [Paracoccus kondratievae]	45.517
WP_152366807.1;WP_085502222.1;QFQ86779.1;GLK65433.1	1338700	0	WP_152366807.1 heme lyase CcmF/NrfE family subunit [Paracoccus kondratievae];WP_085502222.1 MULTISPECIES: heme lyase CcmF/NrfE family subunit [Paracoccus];QFQ86779.1 heme lyase CcmF/NrfE family subunit [Paracoccus kondratievae];GLK65433.1 c-type cytochrome	70.874
WP_085501161.1;QFQ87390.1;GLK63868.1	1332100	0	WP_085501161.1 MULTISPECIES: cysteine synthase A [Paracoccus];QFQ87390.1 cysteine synthase A [Paracoccus kondratievae];GLK63868.1 cysteine synthase A [Paracoccus kondratievae]	36.675
WP_029371755.1;QFQ86905.1;GLK63413.1	1318200	0	WP_029371755.1 MULTISPECIES: endonuclease/exonuclease/phosphatase family protein [Paracoccus];QFQ86905.1 endonuclease [Paracoccus kondratievae];GLK63413.1 endonuclease [Paracoccus kondratievae]	28.915
WP_010393992.1;QFQ89365.1;GLK63278.1	1316600	0	WP_010393992.1 MULTISPECIES: 1,2-phenylacetyl-CoA epoxidase subunit PaaC [Paracoccus];QFQ89365.1 phenylacetate-CoA oxygenase subunit PaaC [Paracoccus kondratievae];GLK63278.1 phenylacetic acid degradation protein [Paracoccus kondratievae]	31.114
WP_010393333.1;QFQ86215.1;GLK62737.1	1308100	0	WP_010393333.1 MULTISPECIES: DUF484 family protein [Paracoccus];QFQ86215.1 DUF484 family protein [Paracoccus kondratievae];GLK62737.1 tyrosine recombinase XerC [Paracoccus kondratievae]	25.598
WP_237701554.1;WP_227493367.1;QFQ87445.1;GLK65419.1	1298000	0	WP_237701554.1 MULTISPECIES: glycosyltransferase N-terminal domain-containing protein [Paracoccus];WP_227493367.1 glycosyltransferase N-terminal domain-containing protein [Paracoccus kondratievae];QFQ87445.1 3-deoxy-D-manno-octulosonic acid transferase [Pa	41.28
WP_152366593.1;WP_010393053.1;QFQ86354.1;GLK62596.1	1278800	0	WP_152366593.1 DUF1127 domain-containing protein [Paracoccus kondratievae];WP_010393053.1 MULTISPECIES: DUF1127 domain-containing protein [Paracoccus];QFQ86354.1 DUF1127 domain-containing protein [Paracoccus kondratievae];GLK62596.1 hypothetical protein GC	8.3204
WP_271180223.1;GLK65789.1;WP_152366632.1;QFQ86450.1	1273900	0	WP_271180223.1 thioredoxin-disulfide reductase [Paracoccus kondratievae];GLK65789.1 thioredoxin-disulfide reductase [Paracoccus kondratievae];WP_152366632.1 thioredoxin-disulfide reductase [Paracoccus kondratievae];QFQ86450.1 thioredoxin-disulfide reductas	36.098
QFQ89917.1;WP_193668359.1;GLK62542.1	1271400	0	QFQ89917.1 TetR family transcriptional regulator (plasmid) [Paracoccus kondratievae];WP_193668359.1 TetR/AcrR family transcriptional regulator [Paracoccus kondratievae];GLK62542.1 TetR family transcriptional regulator [Paracoccus kondratievae]	22.158
WP_271179222.1;GLK63300.1;WP_085501448.1;QFQ89386.1	1269900	0	WP_271179222.1 phosphatidylserine decarboxylase [Paracoccus kondratievae];GLK63300.1 phosphatidylserine decarboxylase proenzyme [Paracoccus kondratievae];WP_085501448.1 MULTISPECIES: phosphatidylserine decarboxylase [Paracoccus];QFQ89386.1 phosphatidylseri	24.943
WP_010395218.1;QFQ86755.1;GLK65858.1	1268300	0	WP_010395218.1 MULTISPECIES: tryptophan--tRNA ligase [Paracoccus];QFQ86755.1 tryptophan--tRNA ligase [Paracoccus kondratievae];GLK65858.1 tryptophan--tRNA ligase [Paracoccus kondratievae]	36.984
WP_010397689.1;GLK62906.1;WP_152366510.1;QFQ86125.1	1263400	0	WP_010397689.1 MULTISPECIES: ATP-binding cassette domain-containing protein [Paracoccus];GLK62906.1 ABC transporter ATP-binding protein [Paracoccus kondratievae];WP_152366510.1 ATP-binding cassette domain-containing protein [Paracoccus kondratievae];QFQ861	20.921
WP_010397484.1;QFQ89662.1;GLK64627.1	1260700	0	WP_010397484.1 MULTISPECIES: TRAP transporter small permease [Paracoccus];QFQ89662.1 TRAP transporter small permease subunit (plasmid) [Paracoccus kondratievae];GLK64627.1 hypothetical protein GCM10017635_20980 [Paracoccus kondratievae]	17.867
WP_085501210.1;QFQ86540.1;GLK63056.1	1257400	0	WP_085501210.1 MULTISPECIES: VacJ family lipoprotein [Paracoccus];QFQ86540.1 VacJ family lipoprotein [Paracoccus kondratievae];GLK63056.1 hypothetical protein GCM10017635_05250 [Paracoccus kondratievae]	26.08
WP_152366999.1;QFQ87259.1;WP_271179510.1;GLK63958.1	1254700	0	WP_152366999.1 histidine--tRNA ligase [Paracoccus kondratievae];QFQ87259.1 histidine--tRNA ligase [Paracoccus kondratievae];WP_271179510.1 histidine--tRNA ligase [Paracoccus kondratievae];GLK63958.1 histidine--tRNA ligase [Paracoccus kondratievae]	53.268
QFQ88058.1;WP_271180087.1;WP_227493368.1;GLK65416.1	1249300	0	QFQ88058.1 DUF721 domain-containing protein [Paracoccus kondratievae];WP_271180087.1 DUF721 domain-containing protein [Paracoccus kondratievae];WP_227493368.1 DUF721 domain-containing protein [Paracoccus kondratievae];GLK65416.1 hypothetical protein GCM100	17.605
WP_010392592.1;QFQ87253.1;GLK63964.1	1242900	0	WP_010392592.1 MULTISPECIES: phosphoglycerate kinase [Paracoccus];QFQ87253.1 phosphoglycerate kinase [Paracoccus kondratievae];GLK63964.1 phosphoglycerate kinase [Paracoccus kondratievae]	41.486
WP_010398125.1;QFQ86600.1;GLK65489.1	1241700	0	WP_010398125.1 MULTISPECIES: LacI family DNA-binding transcriptional regulator [Paracoccus];QFQ86600.1 LacI family DNA-binding transcriptional regulator [Paracoccus kondratievae];GLK65489.1 LacI family transcriptional regulator [Paracoccus kondratievae]	36.854
WP_085501935.1;GLK63427.1;WP_152366852.1;QFQ86892.1	1237000	0	WP_085501935.1 MULTISPECIES: DNA primase [Paracoccus];GLK63427.1 DNA primase [Paracoccus kondratievae];WP_152366852.1 DNA primase [Paracoccus kondratievae];QFQ86892.1 DNA primase [Paracoccus kondratievae]	70.805
WP_085501248.1;QFQ86474.1;GLK65815.1	1234900	0	WP_085501248.1 MULTISPECIES: aspartate--tRNA ligase [Paracoccus];QFQ86474.1 aspartate--tRNA ligase [Paracoccus kondratievae];GLK65815.1 aspartate--tRNA(Asp/Asn) ligase [Paracoccus kondratievae]	66.267
WP_271179544.1;WP_085501084.1;QFQ87166.1;GLK64059.1	1227600	0	WP_271179544.1 SPOR domain-containing protein [Paracoccus kondratievae];WP_085501084.1 MULTISPECIES: SPOR domain-containing protein [Paracoccus];QFQ87166.1 SPOR domain-containing protein [Paracoccus kondratievae];GLK64059.1 sporulation protein [Paracoccus	39.306
WP_010393035.1;QFQ86364.1;GLK62586.1	1227000	0	WP_010393035.1 MULTISPECIES: outer membrane protein transport protein [Paracoccus];QFQ86364.1 aromatic hydrocarbon degradation protein [Paracoccus kondratievae];GLK62586.1 membrane protein [Paracoccus kondratievae]	40.263
WP_152367428.1;WP_010396308.1;QFQ88220.1;GLK65996.1	1223100	0	WP_152367428.1 4-hydroxy-3-methylbut-2-enyl diphosphate reductase [Paracoccus kondratievae];WP_010396308.1 MULTISPECIES: 4-hydroxy-3-methylbut-2-enyl diphosphate reductase [Paracoccus];QFQ88220.1 4-hydroxy-3-methylbut-2-enyl diphosphate reductase [Paracocc	34.181
WP_010393682.1;GLK64942.1;WP_152367188.1;QFQ87643.1	1220800	0	WP_010393682.1 MULTISPECIES: Lrp/AsnC family transcriptional regulator [Paracoccus];GLK64942.1 ArsR family transcriptional regulator [Paracoccus kondratievae];WP_152367188.1 Lrp/AsnC family transcriptional regulator [Paracoccus kondratievae];QFQ87643.1 win	18.18
WP_010392200.1;QFQ86015.1;GLK66125.1	1218300	0	WP_010392200.1 MULTISPECIES: response regulator transcription factor [Paracoccus];QFQ86015.1 response regulator [Paracoccus kondratievae];GLK66125.1 DNA-binding response regulator [Paracoccus kondratievae]	25.738
WP_271179348.1;GLK63530.1;WP_085501945.1;QFQ86873.1	1217500	0	WP_271179348.1 nucleoside hydrolase [Paracoccus kondratievae];GLK63530.1 hypothetical protein GCM10017635_10000 [Paracoccus kondratievae];WP_085501945.1 MULTISPECIES: nucleoside hydrolase [Paracoccus];QFQ86873.1 nucleoside hydrolase [Paracoccus kondratieva	35.018
GLK63373.1;WP_271179261.1;WP_010394913.1;QFQ86939.1	1214900	0	GLK63373.1 hypothetical protein GCM10017635_08430 [Paracoccus kondratievae];WP_271179261.1 YigZ family protein [Paracoccus kondratievae];WP_010394913.1 MULTISPECIES: YigZ family protein [Paracoccus];QFQ86939.1 YigZ family protein [Paracoccus kondratievae]	12.727
CON__P02768-1	1209700	0		69.366
WP_010393136.1;QFQ86305.1;GLK62646.1	1209300	0	WP_010393136.1 MULTISPECIES: universal stress protein [Paracoccus];QFQ86305.1 universal stress protein [Paracoccus kondratievae];GLK62646.1 universal stress protein [Paracoccus kondratievae]	16.455
WP_152367742.1;QFQ88753.1;GLK65516.1	1209100	0	WP_152367742.1 serine/threonine-protein kinase [Paracoccus kondratievae];QFQ88753.1 protein kinase [Paracoccus kondratievae];GLK65516.1 hypothetical protein GCM10017635_29920 [Paracoccus kondratievae]	66.913
WP_010396135.1;QFQ88146.1;GLK65919.1	1209000	0	WP_010396135.1 MULTISPECIES: PhoH family protein [Paracoccus];QFQ88146.1 AAA family ATPase [Paracoccus kondratievae];GLK65919.1 phosphate starvation protein PhoH [Paracoccus kondratievae]	40.602
GLK65324.1;WP_085503243.1;QFQ89140.1	1206500	0	GLK65324.1 hypothetical protein GCM10017635_27980 [Paracoccus kondratievae];WP_085503243.1 MULTISPECIES: SH3 domain-containing protein [Paracoccus];QFQ89140.1 SH3 domain-containing protein [Paracoccus kondratievae]	8.4567
WP_085501336.1;QFQ86297.1;GLK62654.1	1198000	0	WP_085501336.1 MULTISPECIES: ABC transporter permease [Paracoccus];QFQ86297.1 ABC transporter permease [Paracoccus kondratievae];GLK62654.1 ABC transporter permease [Paracoccus kondratievae]	33.774
WP_271179110.1;WP_010397827.1;QFQ86081.1;GLK62956.1	1188800	0	WP_271179110.1 NAD(P)H-dependent oxidoreductase [Paracoccus kondratievae];WP_010397827.1 MULTISPECIES: NAD(P)H-dependent oxidoreductase [Paracoccus];QFQ86081.1 FMN reductase [Paracoccus kondratievae];GLK62956.1 FMN reductase [Paracoccus kondratievae]	21.845
WP_152367634.1;QFQ88609.1;GLK63838.1	1182500	0	WP_152367634.1 pantetheine-phosphate adenylyltransferase [Paracoccus kondratievae];QFQ88609.1 pantetheine-phosphate adenylyltransferase [Paracoccus kondratievae];GLK63838.1 phosphopantetheine adenylyltransferase [Paracoccus kondratievae]	18.283
WP_152367514.1;QFQ88345.1	1173500	0	WP_152367514.1 LapD/MoxY N-terminal periplasmic domain-containing protein [Paracoccus kondratievae];QFQ88345.1 histidine kinase [Paracoccus kondratievae]	50.032
WP_271179802.1;WP_152368304.1;QFQ89713.1;GLK64682.1	1173100	0	WP_271179802.1 dicarboxylate/amino acid:cation symporter [Paracoccus kondratievae];WP_152368304.1 dicarboxylate/amino acid:cation symporter [Paracoccus kondratievae];QFQ89713.1 C4-dicarboxylate transporter DctA (plasmid) [Paracoccus kondratievae];GLK64682.	47.922
WP_010400754.1;QFQ87475.1;QFQ87077.1;GLK65195.1	1171000	0	WP_010400754.1 MULTISPECIES: ABC transporter ATP-binding protein [Paracoccus];QFQ87475.1 ATP-binding cassette domain-containing protein [Paracoccus kondratievae];QFQ87077.1 ATP-binding cassette domain-containing protein [Paracoccus kondratievae];GLK65195.1	24.224
WP_085501054.1;WP_010392265.1;QFQ87080.1;GLK64150.1	1168700	0	WP_085501054.1 MULTISPECIES: UDP-galactopyranose mutase [Paracoccus];WP_010392265.1 MULTISPECIES: UDP-galactopyranose mutase [Paracoccus];QFQ87080.1 UDP-galactopyranose mutase [Paracoccus kondratievae];GLK64150.1 UDP-galactopyranose mutase [Paracoccus kond	43.718
WP_271180100.1;GLK65463.1	1167500	0	WP_271180100.1 enoyl-CoA hydratase [Paracoccus kondratievae];GLK65463.1 enoyl-CoA hydratase [Paracoccus kondratievae]	28.193
WP_085501470.1;QFQ89338.1;GLK63249.1	1165900	0	WP_085501470.1 MULTISPECIES: PaaI family thioesterase [Paracoccus];QFQ89338.1 hotdog fold thioesterase [Paracoccus kondratievae];GLK63249.1 thioesterase [Paracoccus kondratievae]	15.889
WP_271179968.1;GLK65155.1;WP_139824573.1;QFQ89488.1	1164900	0	WP_271179968.1 LysR family transcriptional regulator [Paracoccus kondratievae];GLK65155.1 LysR family transcriptional regulator [Paracoccus kondratievae];WP_139824573.1 MULTISPECIES: LysR family transcriptional regulator [Paracoccus];QFQ89488.1 LysR family	34.039
WP_271180295.1;WP_152367420.1;QFQ88208.1;GLK65984.1	1161100	0	WP_271180295.1 adenosylcobinamide-phosphate synthase CbiB [Paracoccus kondratievae];WP_152367420.1 adenosylcobinamide-phosphate synthase CbiB [Paracoccus kondratievae];QFQ88208.1 cobalamin biosynthesis protein CobD [Paracoccus kondratievae];GLK65984.1 coba	33.355
WP_010392937.1;QFQ86412.1;GLK65749.1	1159900	0	WP_010392937.1 MULTISPECIES: DUF5333 domain-containing protein [Paracoccus];QFQ86412.1 hypothetical protein F8A10_02555 [Paracoccus kondratievae];GLK65749.1 NADH dehydrogenase subunit E [Paracoccus kondratievae]	15.061
WP_010398821.1;QFQ88989.1;GLK64155.1	1159700	0	WP_010398821.1 MULTISPECIES: FCD domain-containing protein [Paracoccus];QFQ88989.1 FCD domain-containing protein [Paracoccus kondratievae];GLK64155.1 GntR family transcriptional regulator [Paracoccus kondratievae]	28.586
WP_010391916.1;QFQ87899.1;GLK66273.1	1158000	0	WP_010391916.1 MULTISPECIES: protein-L-isoaspartate(D-aspartate) O-methyltransferase [Paracoccus];QFQ87899.1 protein-L-isoaspartate(D-aspartate) O-methyltransferase [Paracoccus kondratievae];GLK66273.1 protein-L-isoaspartate O-methyltransferase [Paracoccus	23.902
WP_271178984.1;WP_010393063.1;QFQ86348.1;GLK62602.1	1157000	0	WP_271178984.1 metal-dependent hydrolase [Paracoccus kondratievae];WP_010393063.1 MULTISPECIES: metal-dependent hydrolase [Paracoccus];QFQ86348.1 metal-dependent hydrolase [Paracoccus kondratievae];GLK62602.1 UPF0173 metal-dependent hydrolase [Paracoccus k	25.01
WP_271178996.1;WP_152366579.1;QFQ86312.1;GLK62638.1	1154200	0	WP_271178996.1 glycine--tRNA ligase subunit beta [Paracoccus kondratievae];WP_152366579.1 glycine--tRNA ligase subunit beta [Paracoccus kondratievae];QFQ86312.1 glycine--tRNA ligase subunit beta [Paracoccus kondratievae];GLK62638.1 glycine--tRNA ligase bet	76.454
WP_010400121.1;GLK63026.1	1151300	0	WP_010400121.1 MULTISPECIES: Gfo/Idh/MocA family oxidoreductase [Paracoccus];GLK63026.1 putative oxidoreductase y4hM [Paracoccus kondratievae]	42.773
WP_010392611.1;QFQ87263.1;GLK63954.1	1150000	0	WP_010392611.1 MULTISPECIES: monovalent cation:proton antiporter-2 (CPA2) family protein [Paracoccus];QFQ87263.1 potassium transporter [Paracoccus kondratievae];GLK63954.1 potassium transporter [Paracoccus kondratievae]	69.416
WP_152367180.1;QFQ87622.1;GLK64919.1	1147200	0	WP_152367180.1 Holliday junction branch migration protein RuvA [Paracoccus kondratievae];QFQ87622.1 Holliday junction branch migration protein RuvA [Paracoccus kondratievae];GLK64919.1 Holliday junction ATP-dependent DNA helicase RuvA [Paracoccus kondratie	22.987
WP_010392192.1;QFQ86011.1;GLK66129.1	1147200	0	WP_010392192.1 MULTISPECIES: nucleotide sugar dehydrogenase [Paracoccus];QFQ86011.1 nucleotide sugar dehydrogenase [Paracoccus kondratievae];GLK66129.1 UDP-glucose 6-dehydrogenase [Paracoccus kondratievae]	42.813
WP_010392702.1;QFQ86516.1;GLK65575.1	1146100	0	WP_010392702.1 MULTISPECIES: anthranilate phosphoribosyltransferase [Paracoccus];QFQ86516.1 anthranilate phosphoribosyltransferase [Paracoccus kondratievae];GLK65575.1 anthranilate phosphoribosyltransferase [Paracoccus kondratievae]	35.661
GLK65699.1;WP_271180196.1;WP_152367603.1;QFQ88554.1	1141000	0	GLK65699.1 ligand-gated channel protein [Paracoccus kondratievae];WP_271180196.1 TonB-dependent siderophore receptor [Paracoccus kondratievae];WP_152367603.1 TonB-dependent siderophore receptor [Paracoccus kondratievae];QFQ88554.1 TonB-dependent siderophor	77.705
GLK63616.1;WP_271179381.1;WP_152367508.1;QFQ88331.1	1139500	0	GLK63616.1 ABC transporter [Paracoccus kondratievae];WP_271179381.1 ABC transporter ATP-binding protein [Paracoccus kondratievae];WP_152367508.1 ABC transporter ATP-binding protein [Paracoccus kondratievae];QFQ88331.1 ATP-binding cassette domain-containing	52.599
WP_271179352.1;WP_085501950.1;QFQ86861.1;GLK63543.1	1137600	0	WP_271179352.1 VWA domain-containing protein [Paracoccus kondratievae];WP_085501950.1 MULTISPECIES: VWA domain-containing protein [Paracoccus];QFQ86861.1 VWA domain-containing protein [Paracoccus kondratievae];GLK63543.1 VWA domain-containing protein [Para	45.658
WP_271180168.1;GLK65648.1;WP_010398325.1;QFQ88105.1	1135500	0	WP_271180168.1 6,7-dimethyl-8-ribityllumazine synthase [Paracoccus kondratievae];GLK65648.1 6,7-dimethyl-8-ribityllumazine synthase [Paracoccus kondratievae];WP_010398325.1 MULTISPECIES: 6,7-dimethyl-8-ribityllumazine synthase [Paracoccus];QFQ88105.1 6,7-d	19.107
WP_271179831.1;GLK64739.1;WP_010394416.1;QFQ88504.1	1134600	0	WP_271179831.1 PAS-domain containing protein [Paracoccus kondratievae];GLK64739.1 hybrid sensor histidine kinase/response regulator [Paracoccus kondratievae];WP_010394416.1 MULTISPECIES: PAS-domain containing protein [Paracoccus];QFQ88504.1 response regula	81.048
WP_010398400.1;GLK65615.1;QFQ88134.1	1132500	0	WP_010398400.1 MULTISPECIES: HAMP domain-containing sensor histidine kinase [Paracoccus];GLK65615.1 ATPase [Paracoccus kondratievae];QFQ88134.1 sensor histidine kinase [Paracoccus kondratievae]	46.453
WP_271179535.1;GLK64033.1;WP_152366976.1;QFQ87191.1	1129300	0	WP_271179535.1 triose-phosphate isomerase [Paracoccus kondratievae];GLK64033.1 triosephosphate isomerase [Paracoccus kondratievae];WP_152366976.1 triose-phosphate isomerase [Paracoccus kondratievae];QFQ87191.1 triose-phosphate isomerase [Paracoccus kondrat	25.076
WP_152366709.1;QFQ86619.1;GLK65470.1	1126800	0	WP_152366709.1 HD domain-containing protein [Paracoccus kondratievae];QFQ86619.1 HD domain-containing protein [Paracoccus kondratievae];GLK65470.1 hypothetical protein GCM10017635_29450 [Paracoccus kondratievae]	41.142
WP_152367572.1;WP_085502563.1;QFQ88501.1;GLK64742.1	1121900	0	WP_152367572.1 hypothetical protein [Paracoccus kondratievae];WP_085502563.1 MULTISPECIES: hypothetical protein [Paracoccus];QFQ88501.1 hypothetical protein F8A10_13465 [Paracoccus kondratievae];GLK64742.1 hypothetical protein GCM10017635_22130 [Paracoccus	14.353
WP_271179885.1;QFQ88070.1;GLK64910.1;WP_029371537.1	1115100	0	WP_271179885.1 lytic transglycosylase domain-containing protein [Paracoccus kondratievae];QFQ88070.1 transglycosylase SLT domain-containing protein [Paracoccus kondratievae];GLK64910.1 lytic transglycosylase [Paracoccus kondratievae];WP_029371537.1 MULTISP	77.711
WP_010398279.1;QFQ86536.1;GLK63052.1	1111800	0	WP_010398279.1 MULTISPECIES: ornithine carbamoyltransferase [Paracoccus];QFQ86536.1 ornithine carbamoyltransferase [Paracoccus kondratievae];GLK63052.1 ornithine carbamoyltransferase [Paracoccus kondratievae]	34.134
WP_271179644.1;WP_152366877.1;QFQ86947.1;GLK64326.1	1110500	0	WP_271179644.1 DUF2155 domain-containing protein [Paracoccus kondratievae];WP_152366877.1 DUF2155 domain-containing protein [Paracoccus kondratievae];QFQ86947.1 DUF2155 domain-containing protein [Paracoccus kondratievae];GLK64326.1 hypothetical protein GCM	17.658
WP_271179500.1;WP_085501136.1;QFQ87282.1;GLK63930.1	1109900	0	WP_271179500.1 glucose-6-phosphate isomerase [Paracoccus kondratievae];WP_085501136.1 MULTISPECIES: glucose-6-phosphate isomerase [Paracoccus];QFQ87282.1 glucose-6-phosphate isomerase [Paracoccus kondratievae];GLK63930.1 glucose-6-phosphate isomerase [Para	58.089
WP_010395029.1;QFQ86983.1;GLK64287.1	1100600	0	WP_010395029.1 MULTISPECIES: ABC transporter permease subunit [Paracoccus];QFQ86983.1 ABC transporter permease subunit [Paracoccus kondratievae];GLK64287.1 ABC transporter permease [Paracoccus kondratievae]	32.61
WP_271179811.1;WP_152368316.1;QFQ89738.1;GLK64707.1	1097700	0	WP_271179811.1 LysR family transcriptional regulator [Paracoccus kondratievae];WP_152368316.1 LysR family transcriptional regulator [Paracoccus kondratievae];QFQ89738.1 LysR family transcriptional regulator (plasmid) [Paracoccus kondratievae];GLK64707.1 Ly	34.293
WP_271180276.1;WP_085502420.1;QFQ88144.1;GLK65917.1	1094600	0	WP_271180276.1 CBS domain-containing protein [Paracoccus kondratievae];WP_085502420.1 MULTISPECIES: CBS domain-containing protein [Paracoccus];QFQ88144.1 CBS domain-containing protein [Paracoccus kondratievae];GLK65917.1 conjugation transfer protein [Parac	34.344
WP_271179950.1;WP_152368035.1;QFQ89189.1;GLK65104.1	1092600	0	WP_271179950.1 ubiquinol oxidase subunit II [Paracoccus kondratievae];WP_152368035.1 ubiquinol oxidase subunit II [Paracoccus kondratievae];QFQ89189.1 ubiquinol oxidase subunit II [Paracoccus kondratievae];GLK65104.1 cytochrome ubiquinol oxidase subunit II	44.121
WP_010395039.1;QFQ86989.1;GLK64281.1	1090700	0	WP_010395039.1 MULTISPECIES: CTP synthase [Paracoccus];QFQ86989.1 CTP synthase [Paracoccus kondratievae];GLK64281.1 CTP synthase [Paracoccus kondratievae]	60.426
WP_271179566.1;GLK64116.1;WP_152366949.1;QFQ87110.1	1089800	0	WP_271179566.1 pseudouridine-5-phosphate glycosidase [Paracoccus kondratievae];GLK64116.1 pseudouridine-5-phosphate glycosidase [Paracoccus kondratievae];WP_152366949.1 pseudouridine-5-phosphate glycosidase [Paracoccus kondratievae];QFQ87110.1 pseudouri	31.324
WP_271179208.1;WP_029371584.1;QFQ89349.1;GLK63261.1	1088300	0	WP_271179208.1 ribonuclease R [Paracoccus kondratievae];WP_029371584.1 MULTISPECIES: ribonuclease R [Paracoccus];QFQ89349.1 ribonuclease R [Paracoccus kondratievae];GLK63261.1 ribonuclease R [Paracoccus kondratievae]	84.091
WP_271179889.1;WP_010393736.1;QFQ87620.1;GLK64917.1	1080700	0	WP_271179889.1 monovalent cation/H+ antiporter subunit A [Paracoccus kondratievae];WP_010393736.1 MULTISPECIES: monovalent cation/H+ antiporter subunit A [Paracoccus];QFQ87620.1 monovalent cation/H+ antiporter subunit A [Paracoccus kondratievae];GLK64917.1	101.03
WP_152366537.1;QFQ86201.1;GLK62751.1	1076700	0	WP_152366537.1 2,3,4,5-tetrahydropyridine-2,6-dicarboxylate N-succinyltransferase [Paracoccus kondratievae];QFQ86201.1 2,3,4,5-tetrahydropyridine-2,6-dicarboxylate N-succinyltransferase [Paracoccus kondratievae];GLK62751.1 2,3,4,5-tetrahydropyridine-2,6-di	29.617
WP_271179626.1;WP_010396377.1;QFQ87007.1;GLK64261.1	1074500	0	WP_271179626.1 ornithine cyclodeaminase [Paracoccus kondratievae];WP_010396377.1 MULTISPECIES: ornithine cyclodeaminase [Paracoccus];QFQ87007.1 ornithine cyclodeaminase [Paracoccus kondratievae];GLK64261.1 ornithine cyclodeaminase [Paracoccus kondratievae]	33.436
WP_152368198.1;QFQ89523.1;GLK64363.1	1071600	0	WP_152368198.1 ABC transporter ATP-binding protein [Paracoccus kondratievae];QFQ89523.1 ATP-binding cassette domain-containing protein (plasmid) [Paracoccus kondratievae];GLK64363.1 ABC transporter ATP-binding protein [Paracoccus kondratievae]	28.038
WP_010399322.1;QFQ87444.1;GLK65420.1	1069000	0	WP_010399322.1 MULTISPECIES: DUF4170 domain-containing protein [Paracoccus];QFQ87444.1 DUF4170 domain-containing protein [Paracoccus kondratievae];GLK65420.1 inositol monophosphatase [Paracoccus kondratievae]	9.3403
WP_010393747.1;QFQ87614.1;GLK64911.1	1067600	0	WP_010393747.1 MULTISPECIES: 4-hydroxy-tetrahydrodipicolinate synthase [Paracoccus];QFQ87614.1 4-hydroxy-tetrahydrodipicolinate synthase [Paracoccus kondratievae];GLK64911.1 4-hydroxy-tetrahydrodipicolinate synthase [Paracoccus kondratievae]	30.784
WP_271180078.1;WP_152367128.1;QFQ87467.1;GLK65395.1	1067300	0	WP_271180078.1 glycosyltransferase [Paracoccus kondratievae];WP_152367128.1 glycosyltransferase [Paracoccus kondratievae];QFQ87467.1 glycosyltransferase [Paracoccus kondratievae];GLK65395.1 glycosyl transferase [Paracoccus kondratievae]	37.725
WP_010396541.1;QFQ89739.1;GLK64708.1	1059800	0	WP_010396541.1 MULTISPECIES: LysR family transcriptional regulator [Paracoccus];QFQ89739.1 LysR family transcriptional regulator (plasmid) [Paracoccus kondratievae];GLK64708.1 LysR family transcriptional regulator [Paracoccus kondratievae]	32.876
WP_010395492.1;QFQ89508.1;GLK64348.1	1053000	0	WP_010395492.1 MULTISPECIES: malonyl-CoA decarboxylase [Paracoccus];QFQ89508.1 MCD, Malonyl-CoA decarboxylase MCD (plasmid) [Paracoccus kondratievae];GLK64348.1 hypothetical protein GCM10017635_18190 [Paracoccus kondratievae]	50.869
WP_271179600.1;GLK64196.1;WP_152366927.1;QFQ87065.1	1044700	0	WP_271179600.1 ABC transporter ATP-binding protein [Paracoccus kondratievae];GLK64196.1 cobalt ABC transporter [Paracoccus kondratievae]	27.464
WP_010392073.1;QFQ85953.1;GLK66190.1	1044100	0	WP_010392073.1 MULTISPECIES: response regulator [Paracoccus];QFQ85953.1 response regulator [Paracoccus kondratievae];GLK66190.1 two-component response regulator [Paracoccus kondratievae]	29.355
WP_010397745.1;GLK62991.1;WP_152366474.1;QFQ86048.1	1043500	0	WP_010397745.1 MULTISPECIES: helix-turn-helix domain-containing protein [Paracoccus];GLK62991.1 AraC family transcriptional regulator [Paracoccus kondratievae];WP_152366474.1 helix-turn-helix domain-containing protein [Paracoccus kondratievae];QFQ86048.1 h	34.272
WP_152366912.1;QFQ87028.1;GLK64236.1	1041300	0	WP_152366912.1 hypothetical protein [Paracoccus kondratievae];QFQ87028.1 hypothetical protein F8A10_06060 [Paracoccus kondratievae];GLK64236.1 hypothetical protein GCM10017635_17070 [Paracoccus kondratievae]	30.511
WP_152366805.1;WP_010395181.1;QFQ86771.1;GLK65842.1	1040800	0	WP_152366805.1 YIP1 family protein [Paracoccus kondratievae];WP_010395181.1 MULTISPECIES: YIP1 family protein [Paracoccus];QFQ86771.1 YIP1 family protein [Paracoccus kondratievae];GLK65842.1 YIP1 family protein [Paracoccus kondratievae]	20.75
WP_152367155.1;WP_010395667.1;QFQ87534.1;GLK66040.1	1036700	0	WP_152367155.1 ATP12 family protein [Paracoccus kondratievae];WP_010395667.1 MULTISPECIES: ATP12 family protein [Paracoccus];QFQ87534.1 ATPase [Paracoccus kondratievae];GLK66040.1 ATPase [Paracoccus kondratievae]	26.049
WP_010394743.1;QFQ89152.1;GLK65153.1	1034300	0	WP_010394743.1 MULTISPECIES: ANTAR domain-containing protein [Paracoccus];QFQ89152.1 ANTAR domain-containing protein [Paracoccus kondratievae];GLK65153.1 transcription antitermination regulator [Paracoccus kondratievae]	23.709
WP_271179507.1;WP_010392616.1;QFQ87266.1;GLK63951.1	1033300	0	WP_271179507.1 O-acetylhomoserine aminocarboxypropyltransferase/cysteine synthase [Paracoccus kondratievae];WP_010392616.1 MULTISPECIES: O-acetylhomoserine aminocarboxypropyltransferase/cysteine synthase [Paracoccus];QFQ87266.1 aminotransferase class I/II-	45.364
WP_029371956.1;QFQ87362.1;GLK63898.1	1032500	0	WP_029371956.1 MULTISPECIES: septum formation initiator family protein [Paracoccus];QFQ87362.1 septum formation initiator family protein [Paracoccus kondratievae];GLK63898.1 septum formation initiator precursor [Paracoccus kondratievae]	11.202
WP_085502268.1;GLK66100.1;QFQ88059.1;WP_193668109.1	1031500	0	WP_085502268.1 MULTISPECIES: nicotinate phosphoribosyltransferase [Paracoccus];GLK66100.1 nicotinate phosphoribosyltransferase [Paracoccus kondratievae];QFQ88059.1 nicotinate phosphoribosyltransferase [Paracoccus kondratievae];WP_193668109.1 nicotinate pho	50.315
WP_010398131.1;QFQ86603.1;GLK65486.1	1028000	0	WP_010398131.1 MULTISPECIES: GNAT family N-acetyltransferase [Paracoccus];QFQ86603.1 GNAT family N-acetyltransferase [Paracoccus kondratievae];GLK65486.1 N-acetyltransferase [Paracoccus kondratievae]	25.621
WP_271180144.1;GLK65570.1;WP_010392695.1;QFQ86521.1	1024900	0	WP_271180144.1 anthranilate synthase component I [Paracoccus kondratievae];GLK65570.1 anthranilate synthase component 1 [Paracoccus kondratievae];WP_010392695.1 MULTISPECIES: anthranilate synthase component I [Paracoccus];QFQ86521.1 anthranilate synthase c	54.837
WP_271179178.1;WP_010397106.1;QFQ87749.1;GLK63170.1	1024000	0	WP_271179178.1 transporter substrate-binding domain-containing protein [Paracoccus kondratievae];WP_010397106.1 MULTISPECIES: transporter substrate-binding domain-containing protein [Paracoccus];QFQ87749.1 transporter substrate-binding domain-containing pr	28.8
WP_271180249.1;WP_010395202.1;QFQ86762.1;GLK65851.1	1015100	0	WP_271180249.1 glutathione synthase [Paracoccus kondratievae];WP_010395202.1 MULTISPECIES: glutathione synthase [Paracoccus];QFQ86762.1 glutathione synthase [Paracoccus kondratievae];GLK65851.1 glutathione synthetase [Paracoccus kondratievae]	35.913
WP_085502181.1;QFQ86094.1;GLK62938.1	1013500	0	WP_085502181.1 MULTISPECIES: NADP-dependent phosphogluconate dehydrogenase [Paracoccus];QFQ86094.1 NADP-dependent phosphogluconate dehydrogenase [Paracoccus kondratievae];GLK62938.1 6-phosphogluconate dehydrogenase, decarboxylating [Paracoccus kondratievae	48.934
WP_010393266.1;QFQ86246.1;GLK62706.1	1011900	0	WP_010393266.1 MULTISPECIES: sugar ABC transporter permease [Paracoccus];QFQ86246.1 ABC transporter permease subunit [Paracoccus kondratievae];GLK62706.1 ABC transporter permease [Paracoccus kondratievae]	33.921
WP_152367947.1;QFQ89056.1;GLK65364.1;AKJ20441.1	1011400	0	WP_152367947.1 type III secretion inner membrane ring lipoprotein SctJ [Paracoccus kondratievae];QFQ89056.1 EscJ/YscJ/HrcJ family type III secretion inner membrane ring protein [Paracoccus kondratievae];GLK65364.1 EscJ/YscJ/HrcJ family type III secretion i	27.983
WP_010398332.1;QFQ88108.1;GLK65645.1	1010300	0	WP_010398332.1 MULTISPECIES: riboflavin synthase [Paracoccus];QFQ88108.1 riboflavin synthase [Paracoccus kondratievae];GLK65645.1 riboflavin synthase subunit alpha [Paracoccus kondratievae]	21.061
WP_271179370.1;WP_193668191.1;QFQ86908.1;GLK63409.1	1008800	0	WP_271179370.1 glutamate 5-kinase [Paracoccus kondratievae];WP_193668191.1 glutamate 5-kinase [Paracoccus kondratievae];QFQ86908.1 glutamate 5-kinase [Paracoccus kondratievae];GLK63409.1 glutamate 5-kinase [Paracoccus kondratievae]	38.419
WP_010393551.1;QFQ87699.1;GLK65001.1	1001800	0	WP_010393551.1 MULTISPECIES: L,D-transpeptidase [Paracoccus];QFQ87699.1 L,D-transpeptidase family protein [Paracoccus kondratievae];GLK65001.1 ErfK protein [Paracoccus kondratievae]	24.077
WP_010394967.1;QFQ86957.1;GLK64314.1;WP_255348777.1	1000600	0	WP_010394967.1 shikimate kinase [Paracoccus kondratievae];QFQ86957.1 shikimate kinase [Paracoccus kondratievae];GLK64314.1 shikimate kinase [Paracoccus kondratievae];WP_255348777.1 MULTISPECIES: shikimate kinase [Paracoccus]	19.774
WP_010396215.1;QFQ88180.1;GLK65956.1	1000500	0	WP_010396215.1 MULTISPECIES: DUF4440 domain-containing protein [Paracoccus];QFQ88180.1 DUF4440 domain-containing protein [Paracoccus kondratievae];GLK65956.1 hypothetical protein GCM10017635_34330 [Paracoccus kondratievae]	12.599
WP_271180299.1;GLK66001.1;WP_152367432.1;QFQ88225.1	998920	0	WP_271180299.1 group III truncated hemoglobin [Paracoccus kondratievae];GLK66001.1 hypothetical protein GCM10017635_34780 [Paracoccus kondratievae];WP_152367432.1 group III truncated hemoglobin [Paracoccus kondratievae];QFQ88225.1 globin family protein [Pa	15.343
QFQ87980.1;GLK65792.1;WP_271180226.1;WP_227493402.1	998460	0	QFQ87980.1 glycosyltransferase [Paracoccus kondratievae];GLK65792.1 hypothetical protein GCM10017635_32690 [Paracoccus kondratievae];WP_271180226.1 glycosyltransferase family A protein [Paracoccus kondratievae];WP_227493402.1 MULTISPECIES: glycosyltransfer	29.963
WP_010397009.1;QFQ89784.1;GLK64517.1	997910	0	WP_010397009.1 MULTISPECIES: ABC transporter ATP-binding protein [Paracoccus];QFQ89784.1 ATP-binding cassette domain-containing protein (plasmid) [Paracoccus kondratievae];GLK64517.1 ABC transporter ATP-binding protein [Paracoccus kondratievae]	27.402
WP_010395534.1;QFQ87476.1;GLK66105.1	994510	0	WP_010395534.1 MULTISPECIES: ketosteroid isomerase-related protein [Paracoccus];QFQ87476.1 isopropylmalate/homocitrate/citramalate synthase [Paracoccus kondratievae];GLK66105.1 hypothetical protein GCM10017635_35820 [Paracoccus kondratievae]	14.979
WP_227493346.1;QFQ87091.1;GLK64136.1	989710	0	WP_227493346.1 MULTISPECIES: NADPH:quinone oxidoreductase family protein [Paracoccus];QFQ87091.1 zinc-binding dehydrogenase [Paracoccus kondratievae];GLK64136.1 NADPH:quinone oxidoreductase [Paracoccus kondratievae]	32.635
WP_152366703.1;WP_029372359.1;QFQ86601.1;GLK65488.1	988190	0	WP_152366703.1 type I methionyl aminopeptidase [Paracoccus kondratievae];WP_029372359.1 MULTISPECIES: type I methionyl aminopeptidase [Paracoccus];QFQ86601.1 type I methionyl aminopeptidase [Paracoccus kondratievae];GLK65488.1 methionine aminopeptidase [Pa	28.87
WP_010397659.1;QFQ86112.1;GLK62918.1	986020	0	WP_010397659.1 MULTISPECIES: LON peptidase substrate-binding domain-containing protein [Paracoccus];QFQ86112.1 ATP-dependent protease [Paracoccus kondratievae];GLK62918.1 ATP-dependent protease [Paracoccus kondratievae]	23.679
WP_010394818.1;GLK63415.1;WP_152366856.1;QFQ86903.1	985960	0	WP_010394818.1 MULTISPECIES: squalene/phytoene synthase family protein [Paracoccus];GLK63415.1 phytoene synthase [Paracoccus kondratievae];WP_152366856.1 squalene/phytoene synthase family protein [Paracoccus kondratievae];QFQ86903.1 hypothetical protein F8	27.669
WP_010392980.1;QFQ86392.1;GLK62557.1	979040	0	WP_010392980.1 MULTISPECIES: tRNA preQ1(34) S-adenosylmethionine ribosyltransferase-isomerase QueA [Paracoccus];QFQ86392.1 tRNA preQ1(34) S-adenosylmethionine ribosyltransferase-isomerase QueA [Paracoccus kondratievae];GLK62557.1 S-adenosylmethionine:tRNA	38.421
WP_010391909.1;QFQ87896.1;GLK66276.1	978960	0	WP_010391909.1 MULTISPECIES: TolC family outer membrane protein [Paracoccus];QFQ87896.1 TolC family outer membrane protein [Paracoccus kondratievae];GLK66276.1 transporter [Paracoccus kondratievae]	49.744
WP_010391844.1;QFQ87862.1;WP_271180394.1;GLK66313.1	978000	0	WP_010391844.1 MULTISPECIES: metallopeptidase TldD-related protein [Paracoccus];QFQ87862.1 TldD/PmbA family protein [Paracoccus kondratievae];WP_271180394.1 metallopeptidase TldD-related protein [Paracoccus kondratievae];GLK66313.1 modulator protein [Parac	47.583
WP_172686484.1;WP_172686482.1;WP_172686431.1;WP_010398086.1;AKJ20484.1;AKJ20483.1;AKJ20482.1;AKJ20480.1;AKJ20477.1;AKJ20408.1	977390	0	WP_172686484.1 IS6-like element ISPko6 family transposase [Paracoccus kondratievae];WP_172686482.1 IS6-like element ISPko6 family transposase [Paracoccus kondratievae];WP_172686431.1 IS6-like element ISPko6 family transposase [Paracoccus kondratievae];WP_0	25.911
WP_152367395.1;QFQ88147.1;GLK65920.1	976770	0	WP_152367395.1 ATP-binding cassette domain-containing protein [Paracoccus kondratievae];QFQ88147.1 ATP-binding cassette domain-containing protein [Paracoccus kondratievae];GLK65920.1 ABC transporter ATP-binding protein [Paracoccus kondratievae]	26.547
WP_029371206.1;QFQ88089.1;GLK66259.1	974400	0	WP_029371206.1 MULTISPECIES: sugar ABC transporter substrate-binding protein [Paracoccus];QFQ88089.1 substrate-binding domain-containing protein [Paracoccus kondratievae];GLK66259.1 multiple sugar-binding periplasmic receptor ChvE [Paracoccus kondratievae]	38.272
QFQ89499.1;WP_227493487.1;GLK65006.1	971230	0	QFQ89499.1 potassium transporter Kup [Paracoccus kondratievae];WP_227493487.1 MULTISPECIES: potassium transporter Kup [Paracoccus];GLK65006.1 putative potassium transport system protein kup [Paracoccus kondratievae]	66.337
WP_010397988.1;QFQ88621.1;GLK63826.1	969050	0	WP_010397988.1 MULTISPECIES: cell division protein FtsA [Paracoccus];QFQ88621.1 cell division protein FtsA [Paracoccus kondratievae];GLK63826.1 cell division protein FtsA [Paracoccus kondratievae]	47.974
WP_271180287.1;WP_152367408.1;QFQ88187.1;GLK65963.1	963120	0	WP_271180287.1 ATP-binding cassette domain-containing protein [Paracoccus kondratievae];WP_152367408.1 ATP-binding cassette domain-containing protein [Paracoccus kondratievae];QFQ88187.1 ATP-binding cassette domain-containing protein [Paracoccus kondratiev	66.379
WP_010391857.1;QFQ87868.1;GLK66307.1	956110	0	WP_010391857.1 MULTISPECIES: paraquat-inducible protein A [Paracoccus];QFQ87868.1 paraquat-inducible protein A [Paracoccus kondratievae];GLK66307.1 hypothetical protein GCM10017635_37840 [Paracoccus kondratievae]	23.192
WP_152367151.1;WP_010395641.1;QFQ87522.1;GLK66052.1	954560	0	WP_152367151.1 MFS transporter [Paracoccus kondratievae];WP_010395641.1 MULTISPECIES: MFS transporter [Paracoccus];QFQ87522.1 MFS transporter [Paracoccus kondratievae];GLK66052.1 MFS transporter [Paracoccus kondratievae]	59.646
WP_271180254.1;WP_010395226.1;QFQ86751.1;GLK65863.1	954220	0	WP_271180254.1 HNH endonuclease [Paracoccus kondratievae];WP_010395226.1 MULTISPECIES: HNH endonuclease [Paracoccus];QFQ86751.1 HNH endonuclease [Paracoccus kondratievae];GLK65863.1 HNH endonuclease [Paracoccus kondratievae]	23.24
WP_271180282.1;WP_010396178.1;QFQ88163.1;GLK65937.1	952470	0	WP_271180282.1 SprT family zinc-dependent metalloprotease [Paracoccus kondratievae];WP_010396178.1 MULTISPECIES: SprT family zinc-dependent metalloprotease [Paracoccus];QFQ88163.1 DUF45 domain-containing protein [Paracoccus kondratievae];GLK65937.1 zinc me	25.217
WP_010396709.1;QFQ86878.1;GLK63524.1	951320	0	WP_010396709.1 MULTISPECIES: GNAT family N-acetyltransferase [Paracoccus];QFQ86878.1 GNAT family N-acetyltransferase [Paracoccus kondratievae];GLK63524.1 N-acetyltransferase [Paracoccus kondratievae]	19.941
WP_152367418.1;WP_010396278.1;QFQ88206.1;GLK65982.1	950450	0	WP_152367418.1 isovaleryl-CoA dehydrogenase [Paracoccus kondratievae];WP_010396278.1 MULTISPECIES: isovaleryl-CoA dehydrogenase [Paracoccus];QFQ88206.1 isovaleryl-CoA dehydrogenase [Paracoccus kondratievae];GLK65982.1 isovaleryl-CoA dehydrogenase [Paracocc	42.089
WP_152367226.1;QFQ87771.1;GLK63147.1	947600	0	WP_152367226.1 4-aminobutyrate--2-oxoglutarate transaminase [Paracoccus kondratievae];QFQ87771.1 4-aminobutyrate--2-oxoglutarate transaminase [Paracoccus kondratievae];GLK63147.1 aspartate aminotransferase family protein [Paracoccus kondratievae]	45.417
WP_271180026.1;WP_085503179.1;QFQ86702.1;GLK65244.1	938170	0	WP_271180026.1 RES domain-containing protein [Paracoccus kondratievae];WP_085503179.1 MULTISPECIES: RES domain-containing protein [Paracoccus];QFQ86702.1 RES domain-containing protein [Paracoccus kondratievae];GLK65244.1 hypothetical protein GCM10017635_27	17.994
WP_010398248.1;QFQ86546.1;GLK63063.1	936210	0	WP_010398248.1 MULTISPECIES: YdcH family protein [Paracoccus];QFQ86546.1 DUF465 domain-containing protein [Paracoccus kondratievae];GLK63063.1 DUF465 domain-containing protein [Paracoccus kondratievae]	6.2922
WP_271179138.1;GLK63062.1;WP_152366669.1;QFQ86545.1	927860	0	WP_271179138.1 methyltransferase domain-containing protein [Paracoccus kondratievae];GLK63062.1 methyltransferase [Paracoccus kondratievae];WP_152366669.1 methyltransferase domain-containing protein [Paracoccus kondratievae];QFQ86545.1 methyltransferase do	26.392
GLK65103.1;WP_085502105.1;QFQ89190.1	923630	0	GLK65103.1 MFS transporter [Paracoccus kondratievae];WP_085502105.1 MULTISPECIES: MFS transporter [Paracoccus];QFQ89190.1 MFS transporter [Paracoccus kondratievae]	46.13
WP_085502032.1;WP_010391815.1;QFQ87849.1;GLK66327.1	922600	0	WP_085502032.1 MULTISPECIES: aminotransferase class I/II-fold pyridoxal phosphate-dependent enzyme [Paracoccus];WP_010391815.1 MULTISPECIES: aminotransferase class I/II-fold pyridoxal phosphate-dependent enzyme [Paracoccus];QFQ87849.1 aminotransferase clas	42.621
WP_271179610.1;WP_152366915.1;QFQ87034.1;GLK64230.1	921730	0	WP_271179610.1 bile acid:sodium symporter family protein [Paracoccus kondratievae];WP_152366915.1 bile acid:sodium symporter family protein [Paracoccus kondratievae];QFQ87034.1 bile acid:sodium symporter [Paracoccus kondratievae];GLK64230.1 bile acid:sodiu	33.337
WP_085503083.1;GLK63028.1;WP_152367839.1;QFQ88862.1	921340	0	WP_085503083.1 MULTISPECIES: Gfo/Idh/MocA family oxidoreductase [Paracoccus];GLK63028.1 myo-inositol dehydrogenase [Paracoccus kondratievae]	34.181
WP_085502430.1;QFQ88170.1;GLK65945.1	909760	0	WP_085502430.1 MULTISPECIES: ribose-5-phosphate isomerase RpiA [Paracoccus];QFQ88170.1 ribose-5-phosphate isomerase RpiA [Paracoccus kondratievae];GLK65945.1 ribose-5-phosphate isomerase A [Paracoccus kondratievae]	25.92
WP_085501493.1;GLK63200.1	907310	0	WP_085501493.1 MULTISPECIES: potassium transporter TrkG [Paracoccus];GLK63200.1 potassium transporter TrkH [Paracoccus kondratievae]	56.682
WP_010399343.1;QFQ87452.1;GLK65411.1	902530	0	WP_010399343.1 MULTISPECIES: ureidoglycolate lyase [Paracoccus];QFQ87452.1 Ureidoglycolate hydrolase [Paracoccus kondratievae];GLK65411.1 ureidoglycolate lyase 2 [Paracoccus kondratievae]	17.011
WP_010397982.1;QFQ88624.1;GLK63823.1	898660	0	WP_010397982.1 MULTISPECIES: UDP-N-acetylmuramate dehydrogenase [Paracoccus];QFQ88624.1 UDP-N-acetylmuramate dehydrogenase [Paracoccus kondratievae];GLK63823.1 UDP-N-acetylenolpyruvoylglucosamine reductase [Paracoccus kondratievae]	32.824
WP_010399687.1;QFQ86775.1;GLK65429.1	896400	0	WP_010399687.1 MULTISPECIES: aspartate/glutamate racemase family protein [Paracoccus];QFQ86775.1 glutamate racemase [Paracoccus kondratievae];GLK65429.1 glutamate racemase [Paracoccus kondratievae]	29.007
WP_085503092.1;QFQ88738.1;GLK65501.1	892780	0	WP_085503092.1 MULTISPECIES: threonine--tRNA ligase [Paracoccus];QFQ88738.1 threonine--tRNA ligase [Paracoccus kondratievae];GLK65501.1 threonine--tRNA ligase [Paracoccus kondratievae]	73.591
WP_010398031.1;QFQ88602.1;GLK63845.1	887250	0	WP_010398031.1 MULTISPECIES: replicative DNA helicase [Paracoccus];QFQ88602.1 replicative DNA helicase [Paracoccus kondratievae];GLK63845.1 replicative DNA helicase [Paracoccus kondratievae]	54.898
WP_152368087.1;QFQ89294.1;GLK63203.1	886230	0	WP_152368087.1 carbohydrate kinase [Paracoccus kondratievae];QFQ89294.1 carbohydrate kinase [Paracoccus kondratievae];GLK63203.1 carbohydrate kinase [Paracoccus kondratievae]	32.724
WP_202796805.1;WP_010400311.1;GLK65254.1;AKJ20457.1	885420	0	WP_202796805.1 MULTISPECIES: LysR family transcriptional regulator [Paracoccus];WP_010400311.1 LysR family transcriptional regulator [Paracoccus kondratievae];GLK65254.1 LysR family transcriptional regulator [Paracoccus kondratievae];AKJ20457.1 transcripti	32.179
WP_271179009.1;WP_010393215.1;QFQ86268.1;GLK62683.1	882620	0	WP_271179009.1 DnaJ C-terminal domain-containing protein [Paracoccus kondratievae];WP_010393215.1 MULTISPECIES: DnaJ C-terminal domain-containing protein [Paracoccus];QFQ86268.1 DnaJ domain-containing protein [Paracoccus kondratievae];GLK62683.1 molecular	33.769
WP_271179221.1;GLK63299.1;WP_152368125.1;QFQ89385.1	882000	0	WP_271179221.1 DegQ family serine endoprotease [Paracoccus kondratievae];GLK63299.1 serine endoprotease DegQ [Paracoccus kondratievae];WP_152368125.1 DegQ family serine endoprotease [Paracoccus kondratievae];QFQ89385.1 Do family serine endopeptidase [Parac	48.303
WP_085502411.1;QFQ87940.1;GLK66229.1	881970	0	WP_085502411.1 MULTISPECIES: 5-methylthioadenosine/S-adenosylhomocysteine nucleosidase [Paracoccus];QFQ87940.1 5-methylthioadenosine/S-adenosylhomocysteine nucleosidase [Paracoccus kondratievae];GLK66229.1 5-methylthioadenosine/S-adenosylhomocysteine nu	23.026
WP_271180180.1;GLK65667.1	877740	0	WP_271180180.1 S24 family peptidase [Paracoccus kondratievae];GLK65667.1 transcriptional regulator [Paracoccus kondratievae]	24.207
WP_010395795.1;QFQ87348.1;GLK63914.1	876880	0	WP_010395795.1 MULTISPECIES: UDP-2,3-diacylglucosamine diphosphatase LpxI [Paracoccus];QFQ87348.1 DUF1009 domain-containing protein [Paracoccus kondratievae];GLK63914.1 phosphatidate cytidylyltransferase [Paracoccus kondratievae]	28.235
WP_271179211.1;WP_010394005.1;QFQ89360.1;GLK63272.1	873920	0	WP_271179211.1 succinyl-diaminopimelate desuccinylase [Paracoccus kondratievae];WP_010394005.1 MULTISPECIES: succinyl-diaminopimelate desuccinylase [Paracoccus];QFQ89360.1 succinyl-diaminopimelate desuccinylase [Paracoccus kondratievae];GLK63272.1 succinyl	41.288
WP_138918315.1;QFQ87998.1;GLK65874.1	869980	0	WP_138918315.1 MULTISPECIES: amidophosphoribosyltransferase [Paracoccus];QFQ87998.1 amidophosphoribosyltransferase [Paracoccus kondratievae];GLK65874.1 amidophosphoribosyltransferase [Paracoccus kondratievae]	54.269
WP_010397399.1;QFQ88335.1;GLK63612.1	865350	0	WP_010397399.1 MULTISPECIES: acyl carrier protein [Paracoccus];QFQ88335.1 acyl carrier protein [Paracoccus kondratievae];GLK63612.1 acyl carrier protein [Paracoccus kondratievae]	8.3612
WP_010400610.1;QFQ87741.1;GLK63178.1	862340	0	WP_010400610.1 MULTISPECIES: tetratricopeptide repeat protein [Paracoccus];QFQ87741.1 hypothetical protein F8A10_10010 [Paracoccus kondratievae];GLK63178.1 hypothetical protein GCM10017635_06470 [Paracoccus kondratievae]	48.457
QFQ88513.1;WP_010394396.1;GLK64729.1	858750	0	QFQ88513.1 SIS domain-containing protein [Paracoccus kondratievae];WP_010394396.1 MULTISPECIES: MurR/RpiR family transcriptional regulator [Paracoccus];GLK64729.1 transcriptional regulator [Paracoccus kondratievae]	32.498
WP_271180011.1;WP_010400421.1;QFQ87470.1;GLK65207.1	857530	0	WP_271180011.1 dTDP-glucose 4,6-dehydratase [Paracoccus kondratievae];WP_010400421.1 MULTISPECIES: dTDP-glucose 4,6-dehydratase [Paracoccus];QFQ87470.1 dTDP-glucose 4,6-dehydratase [Paracoccus kondratievae];GLK65207.1 dTDP-glucose 4,6-dehydratase [Paracocc	38.299
WP_271179394.1;GLK63672.1	852810	0	WP_271179394.1 response regulator transcription factor [Paracoccus kondratievae];GLK63672.1 DNA-binding response regulator [Paracoccus kondratievae]	24.484
WP_152367281.1;WP_029371200.1;QFQ87886.1;GLK66286.1	850240	0	WP_152367281.1 heparinase II/III family protein [Paracoccus kondratievae];WP_029371200.1 MULTISPECIES: heparinase II/III family protein [Paracoccus];QFQ87886.1 heparinase [Paracoccus kondratievae];GLK66286.1 hypothetical protein GCM10017635_37630 [Paracocc	58.589
WP_271180102.1;WP_010398171.1;QFQ86621.1;GLK65468.1	849460	0	WP_271180102.1 phosphoribosylformylglycinamidine synthase subunit PurQ [Paracoccus kondratievae];WP_010398171.1 MULTISPECIES: phosphoribosylformylglycinamidine synthase subunit PurQ [Paracoccus];QFQ86621.1 phosphoribosylformylglycinamidine synthase subunit	23.249
WP_271179020.1;WP_152366545.1;QFQ86231.1;GLK62721.1	848790	0	WP_271179020.1 NosR/NirI family protein [Paracoccus kondratievae];WP_152366545.1 NosR/NirI family protein [Paracoccus kondratievae];QFQ86231.1 4Fe-4S binding protein [Paracoccus kondratievae];GLK62721.1 FMN-binding protein [Paracoccus kondratievae]	73.281
WP_085501997.1;QFQ87913.1;GLK66257.1	847240	0	WP_085501997.1 MULTISPECIES: sugar ABC transporter permease [Paracoccus];QFQ87913.1 sugar ABC transporter permease [Paracoccus kondratievae];GLK66257.1 ABC transporter permease [Paracoccus kondratievae]	41.97
WP_029371596.1;QFQ89324.1;GLK63235.1	845200	0	WP_029371596.1 MULTISPECIES: F0F1 ATP synthase subunit A [Paracoccus];QFQ89324.1 F0F1 ATP synthase subunit A [Paracoccus kondratievae];GLK63235.1 ATP synthase subunit a [Paracoccus kondratievae]	26.78
WP_010395477.1;QFQ89521.1;GLK64361.1	844180	0	WP_010395477.1 MULTISPECIES: LysR family transcriptional regulator [Paracoccus];QFQ89521.1 LysR family transcriptional regulator (plasmid) [Paracoccus kondratievae];GLK64361.1 LysR family transcriptional regulator [Paracoccus kondratievae]	34.394
WP_271179851.1;WP_152367556.1;QFQ88463.1;GLK64779.1	842040	0	WP_271179851.1 iron ABC transporter permease [Paracoccus kondratievae];WP_152367556.1 iron ABC transporter permease [Paracoccus kondratievae];QFQ88463.1 ABC transporter permease subunit [Paracoccus kondratievae];GLK64779.1 ABC transporter permease [Paracoc	58.45
WP_271179891.1;WP_010393728.1;QFQ87624.1;GLK64921.1	841380	0	WP_271179891.1 Holliday junction branch migration DNA helicase RuvB [Paracoccus kondratievae];WP_010393728.1 MULTISPECIES: Holliday junction branch migration DNA helicase RuvB [Paracoccus];QFQ87624.1 Holliday junction branch migration DNA helicase RuvB [Pa	37.721
WP_271179527.1;WP_152366982.1;QFQ87212.1;GLK64010.1	840920	0	WP_271179527.1 phosphate ABC transporter permease PstA [Paracoccus kondratievae];WP_152366982.1 phosphate ABC transporter permease PstA [Paracoccus kondratievae];QFQ87212.1 phosphate ABC transporter permease PstA [Paracoccus kondratievae];GLK64010.1 phosph	48.278
WP_271180047.1;WP_085503112.1;QFQ88850.1;GLK65287.1	837560	0	WP_271180047.1 inositol 2-dehydrogenase [Paracoccus kondratievae];WP_085503112.1 MULTISPECIES: inositol 2-dehydrogenase [Paracoccus];QFQ88850.1 inositol 2-dehydrogenase [Paracoccus kondratievae];GLK65287.1 inositol 2-dehydrogenase [Paracoccus kondratievae]	35.648
WP_271179638.1;WP_152366886.1;QFQ86969.1;GLK64302.1	836210	0	WP_271179638.1 glycosyltransferase family 61 protein [Paracoccus kondratievae];WP_152366886.1 glycosyltransferase family 61 protein [Paracoccus kondratievae];QFQ86969.1 DUF563 domain-containing protein [Paracoccus kondratievae];GLK64302.1 hypothetical prot	39.791
WP_271180342.1;WP_010392131.1;QFQ85980.1;GLK66162.1	835370	0	WP_271180342.1 S-formylglutathione hydrolase [Paracoccus kondratievae];WP_010392131.1 MULTISPECIES: S-formylglutathione hydrolase [Paracoccus];QFQ85980.1 S-formylglutathione hydrolase [Paracoccus kondratievae];GLK66162.1 S-formylglutathione hydrolase [Para	31.066
WP_271179155.1;WP_152367243.1;QFQ87811.1;GLK63106.1	830240	0	WP_271179155.1 glycosyltransferase family 1 protein [Paracoccus kondratievae];WP_152367243.1 glycosyltransferase family 1 protein [Paracoccus kondratievae];QFQ87811.1 glycosyltransferase [Paracoccus kondratievae];GLK63106.1 glycosyl transferase [Paracoccus	45.006
WP_271180322.1;WP_152367135.1;QFQ87484.1;GLK66096.1	825510	0	WP_271180322.1 oligosaccharide flippase family protein [Paracoccus kondratievae];WP_152367135.1 oligosaccharide flippase family protein [Paracoccus kondratievae];QFQ87484.1 oligosaccharide flippase family protein [Paracoccus kondratievae];GLK66096.1 hypoth	50.16
QFQ88796.1;WP_152367785.1;WP_271179984.1	821870	0	QFQ88796.1 hypothetical protein F8A10_15255 [Paracoccus kondratievae];WP_152367785.1 ankyrin repeat domain-containing protein [Paracoccus kondratievae];WP_271179984.1 hypothetical protein, partial [Paracoccus kondratievae]	40.434
WP_202796785.1;WP_010397286.1;QFQ88290.1;GLK62788.1	819490	0	WP_202796785.1 MULTISPECIES: NCS2 family permease [Paracoccus];WP_010397286.1 MULTISPECIES: NCS2 family permease [Paracoccus];QFQ88290.1 NCS2 family permease [Paracoccus kondratievae];GLK62788.1 adenine permease [Paracoccus kondratievae]	46.705
WP_271180401.1;GLK66328.1;WP_152367263.1;QFQ87848.1	819170	0	WP_271180401.1 amidase [Paracoccus kondratievae];GLK66328.1 amidase [Paracoccus kondratievae];WP_152367263.1 amidase [Paracoccus kondratievae];QFQ87848.1 amidase [Paracoccus kondratievae]	46.208
WP_179922003.1;GLK63788.1;WP_152367887.1;QFQ88949.1	817390	0	WP_179922003.1 MULTISPECIES: sigma-54 dependent transcriptional regulator [Paracoccus];GLK63788.1 sigma-54-dependent Fis family transcriptional regulator [Paracoccus kondratievae];WP_152367887.1 sigma-54 dependent transcriptional regulator [Paracoccus kond	54.161
WP_010391934.1;QFQ87905.1;GLK66266.1	816950	0	WP_010391934.1 MULTISPECIES: YbjN domain-containing protein [Paracoccus];QFQ87905.1 YbjN domain-containing protein [Paracoccus kondratievae];GLK66266.1 hypothetical protein GCM10017635_37430 [Paracoccus kondratievae]	17.069
WP_010397011.1;QFQ89785.1;GLK64516.1	816700	0	WP_010397011.1 MULTISPECIES: ABC transporter ATP-binding protein [Paracoccus];QFQ89785.1 ATP-binding cassette domain-containing protein (plasmid) [Paracoccus kondratievae];GLK64516.1 ABC transporter ATP-binding protein [Paracoccus kondratievae]	24.696
WP_152367197.1;WP_010393633.1;QFQ87666.1;GLK64966.1	815240	0	WP_152367197.1 amino acid aminotransferase [Paracoccus kondratievae];WP_010393633.1 MULTISPECIES: amino acid aminotransferase [Paracoccus];QFQ87666.1 aminotransferase class I/II-fold pyridoxal phosphate-dependent enzyme [Paracoccus kondratievae];GLK64966.1	42.805
WP_010397655.1;QFQ86110.1;GLK62920.1	813800	0	WP_010397655.1 MULTISPECIES: exodeoxyribonuclease III [Paracoccus];QFQ86110.1 exodeoxyribonuclease III [Paracoccus kondratievae];GLK62920.1 exodeoxyribonuclease III [Paracoccus kondratievae]	29.484
WP_010395971.1;QFQ88430.1;GLK64812.1	811840	0	WP_010395971.1 MULTISPECIES: hypothetical protein [Paracoccus];QFQ88430.1 hypothetical protein F8A10_13105 [Paracoccus kondratievae];GLK64812.1 hypothetical protein GCM10017635_22830 [Paracoccus kondratievae]	12.914
WP_010398717.1;QFQ86694.1;QFQ86166.1;GLK62858.1	804850	0	WP_010398717.1 MULTISPECIES: NAD-dependent succinate-semialdehyde dehydrogenase [Paracoccus];QFQ86694.1 succinate-semialdehyde dehydrogenase [Paracoccus kondratievae];QFQ86166.1 succinate-semialdehyde dehydrogenase [Paracoccus kondratievae];GLK62858.1 NAD-	52.846
WP_010392303.1;QFQ87098.1;GLK64129.1	797640	0	WP_010392303.1 MULTISPECIES: molecular chaperone DjiA [Paracoccus];QFQ87098.1 molecular chaperone DjiA [Paracoccus kondratievae];GLK64129.1 molecular chaperone DjlA [Paracoccus kondratievae]	26.941
WP_010395549.1;QFQ87483.1;GLK66097.1	795610	0	WP_010395549.1 MULTISPECIES: NADP-dependent malic enzyme [Paracoccus];QFQ87483.1 NADP-dependent malic enzyme [Paracoccus kondratievae];GLK66097.1 phosphate acetyltransferase [Paracoccus kondratievae]	81.904
WP_010398362.1;QFQ88119.1;GLK65631.1	792050	0	WP_010398362.1 MULTISPECIES: ABC transporter permease subunit [Paracoccus];QFQ88119.1 ABC transporter permease subunit [Paracoccus kondratievae];GLK65631.1 peptide ABC transporter permease [Paracoccus kondratievae]	33.772
WP_010398025.1;QFQ88604.1;GLK63843.1	786780	0	WP_010398025.1 MULTISPECIES: multidrug effflux MFS transporter [Paracoccus];QFQ88604.1 Bcr/CflA family efflux MFS transporter [Paracoccus kondratievae];GLK63843.1 Bcr/CflA family drug resistance efflux transporter [Paracoccus kondratievae]	41.521
WP_085502390.1;QFQ85951.1;GLK66191.1	784580	0	WP_085502390.1 MULTISPECIES: RNA polymerase sigma factor [Paracoccus];QFQ85951.1 RNA polymerase sigma factor [Paracoccus kondratievae];GLK66191.1 RNA polymerase sigma factor [Paracoccus kondratievae]	22.061
WP_271179642.1;GLK64320.1;WP_152366880.1;QFQ86953.1	774330	0	WP_271179642.1 transketolase [Paracoccus kondratievae];GLK64320.1 transketolase [Paracoccus kondratievae];WP_152366880.1 transketolase [Paracoccus kondratievae];QFQ86953.1 transketolase [Paracoccus kondratievae]	72.703
WP_152366804.1;WP_029371840.1;QFQ86766.1;GLK65847.1	770420	0	WP_152366804.1 Fe-S cluster assembly protein SufB [Paracoccus kondratievae];WP_029371840.1 MULTISPECIES: Fe-S cluster assembly protein SufB [Paracoccus];QFQ86766.1 Fe-S cluster assembly protein SufB [Paracoccus kondratievae];GLK65847.1 Fe-S cluster assembl	56.986
WP_085501887.1;QFQ88316.1;GLK63633.1	770320	0	WP_085501887.1 MULTISPECIES: nucleoside-diphosphate kinase [Paracoccus];QFQ88316.1 nucleoside-diphosphate kinase [Paracoccus kondratievae];GLK63633.1 nucleoside diphosphate kinase [Paracoccus kondratievae]	15.249
WP_271179353.1;GLK63549.1;WP_152366835.1;QFQ86855.1	769380	0	WP_271179353.1 RNA methyltransferase [Paracoccus kondratievae];GLK63549.1 tRNA (cytidine/uridine-2-O-)-methyltransferase TrmJ [Paracoccus kondratievae];WP_152366835.1 RNA methyltransferase [Paracoccus kondratievae];QFQ86855.1 RNA methyltransferase [Paraco	26.89
WP_010395798.1;QFQ87349.1;GLK63913.1	767860	0	WP_010395798.1 MULTISPECIES: acyl-ACP--UDP-N-acetylglucosamine O-acyltransferase [Paracoccus];QFQ87349.1 acyl-ACP--UDP-N-acetylglucosamine O-acyltransferase [Paracoccus kondratievae];GLK63913.1 acyl-[acyl-carrier-protein]--UDP-N-acetylglucosamine O-acyltra	27.736
WP_085501431.1;WP_010393860.1;QFQ88093.1;GLK63334.1	767750	0	WP_085501431.1 MULTISPECIES: heme ABC exporter ATP-binding protein CcmA [Paracoccus];WP_010393860.1 MULTISPECIES: heme ABC exporter ATP-binding protein CcmA [Paracoccus];QFQ88093.1 heme ABC exporter ATP-binding protein CcmA [Paracoccus kondratievae];GLK633	22.294
WP_010392108.1;QFQ85969.1;GLK66173.1	767080	0	WP_010392108.1 MULTISPECIES: nucleotide exchange factor GrpE [Paracoccus];QFQ85969.1 nucleotide exchange factor GrpE [Paracoccus kondratievae];GLK66173.1 protein GrpE [Paracoccus kondratievae]	19.723
WP_152366612.1;WP_010392974.1;QFQ86395.1;GLK62554.1	766630	0	WP_152366612.1 HAD-IA family hydrolase [Paracoccus kondratievae];WP_010392974.1 MULTISPECIES: HAD-IA family hydrolase [Paracoccus];QFQ86395.1 HAD-IA family hydrolase [Paracoccus kondratievae];GLK62554.1 phosphoglycolate phosphatase [Paracoccus kondratievae	23.504
WP_271180290.1;WP_010396260.1;QFQ88196.1;GLK65972.1	761720	0	WP_271180290.1 MFS transporter [Paracoccus kondratievae];WP_010396260.1 MULTISPECIES: MFS transporter [Paracoccus];QFQ88196.1 MFS transporter [Paracoccus kondratievae];GLK65972.1 MFS transporter [Paracoccus kondratievae]	41.247
WP_010393514.1;QFQ87718.1;GLK65538.1	760230	0	WP_010393514.1 MULTISPECIES: branched-chain amino acid aminotransferase [Paracoccus];QFQ87718.1 branched-chain amino acid aminotransferase [Paracoccus kondratievae];GLK65538.1 branched-chain amino acid aminotransferase [Paracoccus kondratievae]	32.411
WP_227493349.1;QFQ87230.1;WP_271179522.1;GLK63990.1	757290	0	WP_227493349.1 GNAT family N-acetyltransferase [Paracoccus kondratievae];QFQ87230.1 GNAT family N-acetyltransferase [Paracoccus kondratievae];WP_271179522.1 GNAT family N-acetyltransferase [Paracoccus kondratievae];GLK63990.1 ornithine-acyl-ACP acyltransfe	28.421
WP_271179494.1;WP_152367065.1;QFQ87356.1;GLK63904.1	756740	0	WP_271179494.1 FMN-binding negative transcriptional regulator [Paracoccus kondratievae];WP_152367065.1 FMN-binding negative transcriptional regulator [Paracoccus kondratievae];QFQ87356.1 FMN-binding negative transcriptional regulator [Paracoccus kondratiev	23.171
WP_010396174.1;QFQ88161.1;GLK65935.1	753740	0	WP_010396174.1 MULTISPECIES: homoserine dehydrogenase [Paracoccus];QFQ88161.1 homoserine dehydrogenase [Paracoccus kondratievae];GLK65935.1 homoserine dehydrogenase [Paracoccus kondratievae]	46.092
WP_010394615.1;QFQ89205.1;GLK65085.1	750700	0	WP_010394615.1 MULTISPECIES: SDR family oxidoreductase [Paracoccus];QFQ89205.1 glucose 1-dehydrogenase [Paracoccus kondratievae];GLK65085.1 oxidoreductase [Paracoccus kondratievae]	26.821
WP_010394550.1;QFQ89237.1;GLK65050.1	749120	0	WP_010394550.1 MULTISPECIES: enoyl-CoA hydratase [Paracoccus];QFQ89237.1 enoyl-CoA hydratase [Paracoccus kondratievae];GLK65050.1 enoyl-CoA hydratase [Paracoccus kondratievae]	27.99
WP_172686444.1;GLK65175.1;AKJ20425.1	748850	0	WP_172686444.1 GlxA family transcriptional regulator [Paracoccus kondratievae];GLK65175.1 AraC family transcriptional regulator [Paracoccus kondratievae];AKJ20425.1 transcriptional regulator AraC family (plasmid) [Paracoccus kondratievae]	36.169
WP_271180361.1;WP_085502408.1;QFQ87948.1;GLK66219.1	748500	0	WP_271180361.1 Smr/MutS family protein [Paracoccus kondratievae];WP_085502408.1 MULTISPECIES: Smr/MutS family protein [Paracoccus];QFQ87948.1 DNA mismatch repair protein MutS [Paracoccus kondratievae];GLK66219.1 DNA mismatch repair protein MutS [Paracoccus	22.475
WP_010394426.1;QFQ88498.1;GLK64745.1	746950	0	WP_010394426.1 MULTISPECIES: quinoprotein relay system zinc metallohydrolase 1 [Paracoccus];QFQ88498.1 quinoprotein relay system zinc metallohydrolase 1 [Paracoccus kondratievae];GLK64745.1 MBL fold metallo-hydrolase [Paracoccus kondratievae]	33.274
WP_010395663.1;QFQ87532.1;GLK66042.1	744190	0	WP_010395663.1 MULTISPECIES: ABC transporter permease subunit [Paracoccus];QFQ87532.1 ABC transporter permease subunit [Paracoccus kondratievae];GLK66042.1 amino acid ABC transporter permease [Paracoccus kondratievae]	46.311
WP_010398321.1;QFQ88103.1;GLK65650.1	739900	0	WP_010398321.1 MULTISPECIES: hypothetical protein [Paracoccus];QFQ88103.1 hypothetical protein F8A10_11295 [Paracoccus kondratievae];GLK65650.1 hypothetical protein GCM10017635_31270 [Paracoccus kondratievae]	10.875
WP_152367387.1;QFQ88124.1;GLK65626.1	733610	0	WP_152367387.1 lysine--tRNA ligase [Paracoccus kondratievae];QFQ88124.1 lysine--tRNA ligase [Paracoccus kondratievae];GLK65626.1 lysine--tRNA ligase [Paracoccus kondratievae]	59.917
WP_010392892.1;QFQ86429.1;GLK65766.1	732620	0	WP_010392892.1 MULTISPECIES: 3-phosphoshikimate 1-carboxyvinyltransferase [Paracoccus];QFQ86429.1 3-phosphoshikimate 1-carboxyvinyltransferase [Paracoccus kondratievae];GLK65766.1 3-phosphoshikimate 1-carboxyvinyltransferase [Paracoccus kondratievae]	46.151
WP_152367076.1;WP_010395882.1;QFQ87385.1;GLK63874.1	728850	0	WP_152367076.1 neutral zinc metallopeptidase [Paracoccus kondratievae];WP_010395882.1 MULTISPECIES: neutral zinc metallopeptidase [Paracoccus];QFQ87385.1 hypothetical protein F8A10_08065 [Paracoccus kondratievae];GLK63874.1 membrane protein [Paracoccus kon	30.32
WP_271179636.1;GLK64295.1;WP_010395010.1;QFQ86975.1	721700	0	WP_271179636.1 dipeptidase [Paracoccus kondratievae];GLK64295.1 peptidase M19 [Paracoccus kondratievae];WP_010395010.1 MULTISPECIES: dipeptidase [Paracoccus];QFQ86975.1 peptidase [Paracoccus kondratievae]	37.454
WP_152366476.1;WP_010397765.1;QFQ86056.1;GLK62983.1	721220	0	WP_152366476.1 glycosyltransferase [Paracoccus kondratievae];WP_010397765.1 MULTISPECIES: glycosyltransferase [Paracoccus];QFQ86056.1 glycosyltransferase [Paracoccus kondratievae];GLK62983.1 glycosyl transferase [Paracoccus kondratievae]	37.65
WP_085502499.1;QFQ87054.1;GLK64208.1	719520	0	WP_085502499.1 MULTISPECIES: efflux RND transporter permease subunit [Paracoccus];QFQ87054.1 multidrug efflux RND transporter permease subunit [Paracoccus kondratievae];GLK64208.1 multidrug efflux RND transporter permease subunit [Paracoccus kondratievae]	111.41
WP_010392464.1;GLK64044.1;WP_085501091.1;QFQ87180.1	716340	0	WP_010392464.1 MULTISPECIES: SDR family oxidoreductase [Paracoccus];GLK64044.1 NAD(P)-dependent oxidoreductase [Paracoccus kondratievae];WP_085501091.1 MULTISPECIES: SDR family oxidoreductase [Paracoccus];QFQ87180.1 NAD(P)H-binding protein [Paracoccus kond	29.064
WP_271179409.1;GLK63691.1	714260	0	WP_271179409.1 ABC transporter ATP-binding protein [Paracoccus kondratievae];GLK63691.1 ABC transporter ATP-binding protein [Paracoccus kondratievae]	30.666
WP_271179100.1;GLK62939.1	711970	0	WP_271179100.1 DMT family transporter [Paracoccus kondratievae];GLK62939.1 transporter RarD family, DMT superfamily protein [Paracoccus kondratievae]	35.997
WP_010392982.1;QFQ86390.1;GLK62559.1	711630	0	WP_010392982.1 MULTISPECIES: DUF924 family protein [Paracoccus];QFQ86390.1 DUF924 family protein [Paracoccus kondratievae];GLK62559.1 hypothetical protein GCM10017635_00270 [Paracoccus kondratievae]	21.825
WP_010397262.1;QFQ87810.1;GLK63107.1	702570	0	WP_010397262.1 MULTISPECIES: UDP-glucose 4-epimerase GalE [Paracoccus];QFQ87810.1 UDP-glucose 4-epimerase GalE [Paracoccus kondratievae];GLK63107.1 UDP-glucose 4-epimerase GalE [Paracoccus kondratievae]	36.129
WP_271180214.1;GLK65767.1;WP_227493400.1;WP_227493399.1	700450	0	WP_271180214.1 winged helix-turn-helix domain-containing protein [Paracoccus kondratievae];GLK65767.1 transcriptional regulator [Paracoccus kondratievae];WP_227493400.1 helix-turn-helix transcriptional regulator [Paracoccus kondratievae]	24.276
WP_152366785.1;WP_010395323.1;QFQ86715.1;GLK65902.1	697810	0	WP_152366785.1 response regulator transcription factor [Paracoccus kondratievae];WP_010395323.1 MULTISPECIES: response regulator transcription factor [Paracoccus];QFQ86715.1 response regulator [Paracoccus kondratievae];GLK65902.1 DNA-binding response regul	24.687
WP_271180384.1;WP_152367279.1;QFQ87880.1;GLK66292.1	696580	0	WP_271180384.1 DNA mismatch repair endonuclease MutL [Paracoccus kondratievae];WP_152367279.1 DNA mismatch repair endonuclease MutL [Paracoccus kondratievae];QFQ87880.1 DNA mismatch repair endonuclease MutL [Paracoccus kondratievae];GLK66292.1 DNA mismatch	64.778
WP_029371988.1;QFQ88428.1;GLK64814.1	691580	0	WP_029371988.1 MULTISPECIES: 3-hydroxybutyrate dehydrogenase [Paracoccus];QFQ88428.1 3-hydroxybutyrate dehydrogenase [Paracoccus kondratievae];GLK64814.1 3-hydroxybutyrate dehydrogenase [Paracoccus kondratievae]	27.297
WP_010397367.1;QFQ88321.1;GLK63627.1	686560	0	WP_010397367.1 MULTISPECIES: oxygen-dependent coproporphyrinogen oxidase [Paracoccus];QFQ88321.1 oxygen-dependent coproporphyrinogen oxidase [Paracoccus kondratievae];GLK63627.1 coproporphyrinogen oxidase [Paracoccus kondratievae]	31.691
WP_152367129.1;WP_010400415.1;QFQ87468.1;GLK65205.1	686420	0	WP_152367129.1 glucose-1-phosphate thymidylyltransferase RfbA [Paracoccus kondratievae];WP_010400415.1 MULTISPECIES: glucose-1-phosphate thymidylyltransferase RfbA [Paracoccus];QFQ87468.1 glucose-1-phosphate thymidylyltransferase RfbA [Paracoccus kondratie	32.557
WP_271179273.1;WP_152366850.1;QFQ86886.1;GLK63433.1	683370	0	WP_271179273.1 methylenetetrahydrofolate--tRNA-(uracil(54)-C(5))-methyltransferase (FADH(2)-oxidizing) TrmFO [Paracoccus kondratievae];WP_152366850.1 methylenetetrahydrofolate--tRNA-(uracil(54)-C(5))-methyltransferase (FADH(2)-oxidizing) TrmFO [Paracoccus	49.508
WP_271178992.1;GLK62628.1	682830	0	WP_271178992.1 GNAT family N-acetyltransferase [Paracoccus kondratievae];GLK62628.1 GCN5 family N-acetyltransferase [Paracoccus kondratievae]	16.817
WP_271179049.1;WP_152367316.1;QFQ87973.1;GLK62771.1	680620	0	WP_271179049.1 precorrin-8X methylmutase [Paracoccus kondratievae];WP_152367316.1 precorrin-8X methylmutase [Paracoccus kondratievae];QFQ87973.1 precorrin-8X methylmutase [Paracoccus kondratievae];GLK62771.1 precorrin-8X methylmutase [Paracoccus kondratiev	22.156
WP_029371518.1;QFQ88074.1;GLK64969.1	680040	0	WP_029371518.1 MULTISPECIES: 4-hydroxybenzoate octaprenyltransferase [Paracoccus];QFQ88074.1 4-hydroxybenzoate octaprenyltransferase [Paracoccus kondratievae];GLK64969.1 4-hydroxybenzoate octaprenyltransferase [Paracoccus kondratievae]	34.167
WP_152367541.1;WP_010396008.1;QFQ88417.1;GLK64827.1	677700	0	WP_152367541.1 bifunctional 3-hydroxydecanoyl-ACP dehydratase/trans-2-decenoyl-ACP isomerase [Paracoccus kondratievae];WP_010396008.1 MULTISPECIES: bifunctional 3-hydroxydecanoyl-ACP dehydratase/trans-2-decenoyl-ACP isomerase [Paracoccus];QFQ88417.1 bifunc	18.729
WP_085502393.1;QFQ85946.1;GLK66196.1	666190	0	WP_085502393.1 MULTISPECIES: shikimate dehydrogenase [Paracoccus];QFQ85946.1 shikimate dehydrogenase [Paracoccus kondratievae];GLK66196.1 shikimate dehydrogenase (NADP(+)) [Paracoccus kondratievae]	30.215
WP_010395582.1;QFQ87500.1;GLK66078.1	664790	0	WP_010395582.1 MULTISPECIES: ABC transporter permease subunit [Paracoccus];QFQ87500.1 ABC transporter permease subunit [Paracoccus kondratievae];GLK66078.1 ABC transporter permease [Paracoccus kondratievae]	30.633
WP_010392443.1;QFQ87170.1	664020	0	WP_010392443.1 MULTISPECIES: J domain-containing protein [Paracoccus];QFQ87170.1 DnaJ domain-containing protein [Paracoccus kondratievae]	24.224
WP_271179900.1;WP_152367191.1;QFQ87654.1;GLK64953.1	661330	0	WP_271179900.1 methionyl-tRNA formyltransferase [Paracoccus kondratievae];WP_152367191.1 methionyl-tRNA formyltransferase [Paracoccus kondratievae];QFQ87654.1 methionyl-tRNA formyltransferase [Paracoccus kondratievae];GLK64953.1 methionyl-tRNA formyltransf	31.562
WP_010392513.1;QFQ87210.1;GLK64012.1	658040	0	WP_010392513.1 MULTISPECIES: phosphate signaling complex protein PhoU [Paracoccus];QFQ87210.1 phosphate signaling complex protein PhoU [Paracoccus kondratievae];GLK64012.1 phosphate transport system regulatory protein PhoU [Paracoccus kondratievae]	26.307
WP_152366966.1;QFQ87164.1;GLK64061.1	657070	0	WP_152366966.1 ScpA family protein [Paracoccus kondratievae];QFQ87164.1 segregation/condensation protein A [Paracoccus kondratievae];GLK64061.1 segregation/condensation protein A [Paracoccus kondratievae]	31.043
WP_010393044.1;QFQ86359.1;GLK62591.1	654520	0	WP_010393044.1 MULTISPECIES: penicillin-binding protein 2 [Paracoccus];QFQ86359.1 penicillin-binding protein 2 [Paracoccus kondratievae];GLK62591.1 cell division protein FtsI [Paracoccus kondratievae]	64.782
WP_271179868.1;GLK64867.1;WP_152367529.1;QFQ88381.1	649630	0	WP_271179868.1 CoA-binding protein [Paracoccus kondratievae];GLK64867.1 CoA-binding protein [Paracoccus kondratievae];WP_152367529.1 CoA-binding protein [Paracoccus kondratievae];QFQ88381.1 CoA-binding protein [Paracoccus kondratievae]	16.786
[truncated: 386 more rows]

## Sheet: Dataset S2
Supplementary Dataset S2. Statistical significance testing of the effect of C/N ratio on PHA production and biomass (CDW). Unpaired T-tests were performed on the different data combinations, graphical representation of the data is shown in Figure 4. Differences between the conditions is considered as statistically significant when p-value < 0.05. n.d: not determined.
[truncated: 17 more rows]
